# Supplementary material for: Identification of a Sjögren's syndrome susceptibility locus at OAS1 that influences isoform switching, protein expression, and responsiveness to type I interferons
Source: PLoS Genet. 2017 Jun 22;13(6):e1006820. doi: 10.1371/journal.pgen.1006820 (PMC5501660; doi:10.1371/journal.pgen.1006820)
Supplement: S1 Table — (XLSX) [file pgen.1006820.s010.xlsx]

## Sheet: S1 Table
S1 Table. Results of transcriptome profiling, genetic association, and cis-eQTL analyses for the dysregulated genes in SS
Gene	Type I IFN-regulated genea	transcriptome studyb				genetic association study			cis-eQTL
									MatrixEQTL			PEER
		Fold change	P value	q value		OR (95% CI)	P valuec		P valuec	q value		P valuec	q value
AGRN	Yes	2.57588	8.5221e-20	2.19255e-17		1.27 (1.13-1.42)	3.942e-05		0.0335096	0.331373		0.00574384	0.655389
OAS1	Yes	3.52425	1.39337e-22	7.44544e-20		0.79 (0.70-0.89)	8.47e-05		6.05313e-14	1.61619e-11		1.27919e-26	1.6435e-22
OAS2	Yes	3.36532	4.1113e-26	5.00089e-23		0.80 (0.71-0.90)	0.00023		0.048742	0.433804		0.00137542	0.299515
NELL1		2.22306	2.13114e-14	2.64356e-12		1.45 (1.19-1.78)	0.0002949		0.226766	0.864952		0.00144449	0.308268
MMP28		-2.78013	4.55191e-12	3.95248e-10		0.80 (0.70-0.90)	0.0003212		0.0289724	0.305548		0.0137465	0.883846
ISG15	Yes	5.14182	7.49697e-26	7.43968e-23		1.25 (1.10-1.41)	0.0004524		0.0718966	0.5646		0.0192089	0.883846
HES4		3.12892	2.53226e-20	7.64798e-18		1.26 (1.11-1.44)	0.0005348		0.0505963	0.435781		0.00184247	0.364186
CARD17		2.59707	2.27795e-14	2.7761e-12		1.50 (1.19-1.90)	0.0005724		0.605831	0.97132		0.0157108	0.883846
GBP1	Yes	2.75331	9.89665e-21	3.19754e-18		1.22 (1.09-1.38)	0.0007398		0.0461978	0.425338		0.00500365	0.59507
IRF7	Yes	2.09049	6.04665e-21	2.154e-18		1.27 (1.09-1.47)	0.001884		0.140952	0.737927		0.000936504	0.218767
ANKRD22		2.46296	5.94825e-11	4.09104e-09		1.22 (1.07-1.39)	0.002382		0.108815	0.660311		0.0111746	0.875432
MS4A4A		2.30649	6.63731e-15	8.61796e-13		0.74 (0.61-0.90)	0.002413		0.0297537	0.305548		0.00193728	0.365127
ZCCHC2	Yes	3.36469	1.41189e-23	8.91606e-21		0.83 (0.74-0.94)	0.002639		0.454379	0.958496		0.0234582	0.883846
LAMP3	Yes	5.52007	1.66299e-21	6.79528e-19		1.20 (1.06-1.35)	0.002889		0.341135	0.958496		0.0106006	0.870275
SPATS2L	Yes	4.55499	2.68688e-29	1.24429e-25		1.24 (1.07-1.44)	0.00341		0.0772345	0.589189		0.00588956	0.657992
DDX60	Yes	2.88904	2.85738e-28	6.61626e-25		1.34 (1.10-1.63)	0.003581		0.314214	0.958496		0.000435948	0.107713
NTNG2		2.0318	5.57786e-11	3.85538e-09		0.76 (0.63-0.91)	0.003735		0.186233	0.828786		0.000533669	0.129369
XAF1	Yes	3.12787	4.31949e-26	5.00089e-23		0.69 (0.54-0.89)	0.003797		0.770806	0.986109		0.00451236	0.59507
CCL23	Yes	2.01427	1.8739e-05	0.000293839		1.32 (1.08-1.62)	0.006123		0.275521	0.933107		0.00680234	0.718508
IFIT2	Yes	2.49564	2.30085e-25	1.88033e-22		1.19 (1.05-1.35)	0.007093		0.459007	0.958496		0.00703365	0.734702
IFIT3	Yes	4.68557	4.7278e-25	3.64907e-22		1.19 (1.05-1.35)	0.007093		0.427494	0.958496		0.000357909	0.0930192
USP41		3.89865	4.328e-24	3.00644e-21		1.30 (1.07-1.57)	0.007752		0.711737	0.982554		0.00174986	0.351284
IFITM3	Yes	3.31572	9.22563e-17	1.52585e-14		1.22 (1.05-1.40)	0.007982		0.187337	0.828786		0.0144535	0.883846
USP18	Yes	2.93593	5.32078e-21	1.94531e-18		0.83 (0.72-0.96)	0.0106		0.126575	0.708289		0.0124187	0.878265
PLSCR1	Yes	2.19897	4.54051e-16	6.64014e-14		1.17 (1.04-1.32)	0.01126		0.544202	0.958496		0.00151773	0.309905
NRCAM	Yes	-2.01273	6.46875e-09	3.07775e-07		0.79 (0.66-0.95)	0.01335		0.107557	0.660311		0.000193784	0.0541247
PDGFRB		2.58254	1.62826e-11	1.2162e-09		1.50 (1.09-2.08)	0.01353		0.019272	0.223722		0.00680059	0.718508
PARP12	Yes	2.05337	1.10618e-28	3.84203e-25		0.86 (0.76-0.97)	0.01412		0.926674	0.994679		0.000235982	0.0645085
EXOG		2.19823	6.55987e-18	1.31637e-15		1.15 (1.03-1.29)	0.01529		0.406217	0.958496		0.0103571	0.869725
SIGLEC1	Yes	3.00714	9.21282e-21	3.04747e-18		0.70 (0.53-0.94)	0.01676		0.668385	0.97132		0.0181282	0.883846
EPSTI1	Yes	4.36403	2.58775e-29	1.24429e-25		0.83 (0.71-0.97)	0.01785		0.255213	0.920835		0.00276203	0.422459
TNFAIP6	Yes	2.05514	2.39791e-14	2.89688e-12		1.23 (1.04-1.47)	0.0194		0.654726	0.97132		0.0197953	0.883846
IFI6	Yes	3.39562	2.89867e-18	6.19556e-16		0.62 (0.41-0.93)	0.02036		0.0883952	0.605167		0.00151962	0.309905
LGALS3BP	Yes	2.39524	2.64525e-17	4.71159e-15		0.83 (0.71-0.97)	0.02189		0.988553	0.998006		0.0160273	0.883846
ETV7	Yes	2.58085	4.60456e-13	4.66943e-11		0.81 (0.67-0.97)	0.02298		0.0445921	0.425218		0.00656708	0.709024
CCL2	Yes	3.196	2.09326e-17	3.82653e-15		0.78 (0.62-0.97)	0.02469		0.921528	0.994679		0.00896556	0.824997
OTOF		15.0029	5.47896e-26	5.85532e-23		1.36 (1.04-1.78)	0.02689		0.208683	0.853976		0.0131868	0.883438
IFIT1	Yes	4.84829	7.21418e-21	2.44455e-18		0.86 (0.74-0.98)	0.02992		0.55771	0.958496		0.00307607	0.460208
IFIH1	Yes	2.15508	1.86322e-24	1.3624e-21		0.87 (0.76-0.99)	0.03213		0.16341	0.802913		0.00488669	0.59507
IFI44L	Yes	8.22334	3.41682e-27	5.93374e-24		0.86 (0.75-0.99)	0.03272		0.728636	0.982554		0.0120938	0.878265
IFI44	Yes	5.27447	2.68107e-27	5.32115e-24		0.86 (0.75-0.99)	0.03272		0.889574	0.994679		0.00945859	0.824997
CCL8	Yes	2.50779	8.03031e-16	1.13842e-13		0.85 (0.73-0.99)	0.03859		0.573853	0.958496		0.00835104	0.812835
LAP3	Yes	2.09147	2.80362e-18	6.08604e-16		0.89 (0.79-0.99)	0.04044		0.533156	0.958496		0.014888	0.883846
JUP	Yes	2.37803	6.32769e-14	7.03285e-12		0.88 (0.78-1.00)	0.04309		0.390076	0.958496		0.00357028	0.515404
LRRN3	Yes	-2.86982	2.19656e-10	1.3503e-08		0.76 (0.57-1.01)	0.0542		-	-		-	-
GBP6	Yes	3.09913	1.20302e-16	1.9663e-14		0.89 (0.79-1.00)	0.05503		-	-		-	-
CD248		-2.88906	1.41848e-09	7.75865e-08		0.89 (0.79-1.00)	0.05724		-	-		-	-
HERC6	Yes	2.45161	1.49786e-28	4.16196e-25		1.17 (0.99-1.38)	0.06252		-	-		-	-
CXCL10	Yes	3.8506	1.70212e-15	2.31839e-13		1.13 (0.99-1.29)	0.06288		-	-		-	-
ATF3	Yes	3.12831	2.60059e-20	7.68723e-18		1.16 (0.99-1.37)	0.06882		-	-		-	-
LRRC26	Yes	-2.11211	1.51813e-09	8.08096e-08		1.11 (0.99-1.25)	0.07467		-	-		-	-
FEZ1		-2.59067	7.49725e-15	9.64438e-13		0.90 (0.81-1.01)	0.07714		-	-		-	-
EIF2AK2	Yes	2.39867	1.9662e-26	3.03515e-23		0.80 (0.61-1.04)	0.08991		-	-		-	-
PARP14	Yes	2.04822	1.15656e-25	1.07121e-22		1.19 (0.97-1.46)	0.09232		-	-		-	-
RSAD2	Yes	8.68011	9.58504e-24	6.34119e-21		1.10 (0.98-1.24)	0.09536		-	-		-	-
DSC1	Yes	-2.12825	1.30584e-07	4.44659e-06		1.10 (0.98-1.24)	0.1001		-	-		-	-
DHX58	Yes	2.12494	2.99597e-21	1.18923e-18		0.90 (0.80-1.03)	0.1144		-	-		-	-
IFI27	Yes	17.2378	1.87565e-23	1.13298e-20		0.91 (0.81-1.02)	0.1177		-	-		-	-
RSPH9		2.03029	7.38403e-14	8.07766e-12		1.09 (0.98-1.22)	0.1274		-	-		-	-
MX1	Yes	3.16384	1.34296e-20	4.24038e-18		1.09 (0.98-1.22)	0.1278		-	-		-	-
CMPK2	Yes	6.44411	6.74308e-20	1.83689e-17		1.10 (0.97-1.25)	0.1283		-	-		-	-
GBP5	Yes	2.06395	4.02062e-17	6.89611e-15		0.92 (0.82-1.03)	0.1348		-	-		-	-
TRIM69	Yes	2.20017	6.47557e-18	1.31637e-15		0.91 (0.80-1.03)	0.142		-	-		-	-
TIMM10	Yes	2.19821	1.00427e-11	7.92746e-10		0.87 (0.73-1.05)	0.1447		-	-		-	-
CYP4F22		2.50306	4.15171e-11	2.95793e-09		0.92 (0.81-1.03)	0.1516		-	-		-	-
RTP4	Yes	2.57751	1.39095e-20	4.29434e-18		1.08 (0.96-1.22)	0.1926		-	-		-	-
BATF2	Yes	3.91981	2.51604e-17	4.53966e-15		1.14 (0.93-1.39)	0.1994		-	-		-	-
OASL	Yes	3.48265	1.5401e-22	7.92465e-20		0.78 (0.54-1.14)	0.2002		-	-		-	-
MT2A	Yes	2.06055	8.94412e-18	1.7022e-15		1.11 (0.94-1.31)	0.2143		-	-		-	-
SERPING1	Yes	4.99159	1.54629e-19	3.78512e-17		1.07 (0.95-1.20)	0.2441		-	-		-	-
DDX58	Yes	2.15806	2.73373e-23	1.51919e-20		0.91 (0.76-1.09)	0.2889		-	-		-	-
TTC21A		2.521	5.00687e-20	1.4196e-17		1.09 (0.92-1.28)	0.3368		-	-		-	-
LY6E	Yes	4.50012	3.30207e-30	4.58756e-26		0.83 (0.56-1.22)	0.3441		-	-		-	-
a. Determined from the Interferome database (http://interferome.its.monash.edu.au) and Gene Ontology Consortium database
(http://www.geneontology.org)
b. The most significant fold change and P value are given when multiple probes targeting the gene.
Positive fold change value indicates overexpression in SS cases.
c. The most significant P value is given in each region
