# Supplementary material for: Identification of a Sjögren's syndrome susceptibility locus at OAS1 that influences isoform switching, protein expression, and responsiveness to type I interferons
Source: PLoS Genet. 2017 Jun 22;13(6):e1006820. doi: 10.1371/journal.pgen.1006820 (PMC5501660; doi:10.1371/journal.pgen.1006820)
Supplement: S2 Table — (XLSX) [file pgen.1006820.s011.xlsx]

## Sheet: Sheet1
S2 Table. Results of co-localization analysis using eCAVIAR
SNP	CLPP score
rs10774671	0.116424
rs35847220	0.0307947
rs4767040	0.0307946
rs4767023	0.0273597
rs6489867	0.0264649
