# Supplementary material for: Identification of a Sjögren's syndrome susceptibility locus at OAS1 that influences isoform switching, protein expression, and responsiveness to type I interferons
Source: PLoS Genet. 2017 Jun 22;13(6):e1006820. doi: 10.1371/journal.pgen.1006820 (PMC5501660; doi:10.1371/journal.pgen.1006820)
Supplement: S3 Table — (XLSX) [file pgen.1006820.s012.xlsx]

## Sheet: S3 Table
S3 Table . Sequence of the primers used in this study
Cloning primers
	OAS1 shared forward primer				ATGATGGATCTCAGAAATACCCCA		a
	Reverse primer	Full-length	p46		TCAGAGGATGGTGCAGGT
			p42		TCAAGCTTCATGGAGAGGG
			p48		TCAGGAGACCTGGGTTCTG
			p44		TTAGCACAGTGACATGAGCAC
		Truncated	T1		TCACTGGTCCAGATAACACTG		b
			T2		CTACTGGGTCAGCAGAATCC
			T3		TCATGGCTTTAGAGTCCACTG
			T4		TCATCCTTGAGCAAGTGACC
GFP linked with OAS1 alternatively spliced 3' end
	GFP forward				ATTCGCCACCATGGTGAGCAA		c
	GFP reverse				CATGGATCCCTTGTACAGCTCGTC
	OAS1 3' end forward				GATGGATCCCCAGTGAGCTCCT
	OAS1 3' end reverse				AGACTCGAGGTCGACGGTATCGAT
Real-time PCR primers
	Isoform determine forward				CTGGCTGAATTACCCATGCT
	Isoform determine reverse		p46		GCACTGTTGCTTTCAGC	CA	d
			p42		CAGGAGGTCTCAC	CAGC
			p48		GGAGTGTGCTGGGT	CAG
			p44		GAGCCTTTGTCTCAT	CAGCA
	Overall OAS1 forward				GAAAGGTGCTTCCGAGGTAG
	Overall OAS1 reserve				CAGGTCAGCGTCAGATCG
a. begin with the coding start site shared by all the isoforms
b. red indicates mis-match nucleotides to introduce stop codon
c. red indicates mis-match nucleotides to introduce restriction enzyme cutting site;
GGATCC: BamHI; CTCGAG: XhoI;
GFP was cloned into pcDNA3.1 first and then ligated with OAS1 3' end cutting
from the pBluescript II KS plasmid
d. dashed line indicates cross-exon position to target the specific isoform
