# Supplementary material for: Identification of a Sjögren's syndrome susceptibility locus at OAS1 that influences isoform switching, protein expression, and responsiveness to type I interferons
Source: PLoS Genet. 2017 Jun 22;13(6):e1006820. doi: 10.1371/journal.pgen.1006820 (PMC5501660; doi:10.1371/journal.pgen.1006820)
Supplement: S4 Table — (XLSX) [file pgen.1006820.s013.xlsx]

## Sheet: Sheet1
S4 Table. Results of eQTL analyses for OAS1 isoforms using different genetic models
p value R2	Additive	Recessive	Dominant	Overdominant
p46	4.82e-12	4.42e-13	0.00127	7.28e-06
	0.5444	0.5708	0.2667	0.3522
p42	1.06e-07	9.7e-05	9.04e-07	0.45658
	0.4533	0.3542	0.4236	0.2219
p48	6.31e-07	1.39e-05	0.000354	0.0571
	0.4086	0.3623	0.3105	0.2254
p44	0.1503	0.9447	0.00292	0.0601
	0.1421	0.1192	0.2132	0.1579
