# Supplementary material for: Identification of a Sjögren's syndrome susceptibility locus at OAS1 that influences isoform switching, protein expression, and responsiveness to type I interferons
Source: PLoS Genet. 2017 Jun 22;13(6):e1006820. doi: 10.1371/journal.pgen.1006820 (PMC5501660; doi:10.1371/journal.pgen.1006820)
Supplement: S5 Table — Microarray data that passed QC. (TXT) [file pgen.1006820.s014.txt]

probe_ID	X4313143020_B	X4313143020_C	X4313143020_D	X4313143020_E	X4313143020_F	X4313143231_A	X4313143231_C	X4313143231_D	X4313143231_E	X4313143232_A	X4313143232_B	X4313143232_C	X4313143232_D	X4313143232_F	X4313143233_C	X4313143233_D	X4313143233_E	X4313143233_F	X4313143235_A	X4313143235_B	X4313143235_C	X4313143235_D	X4313143235_E	X4313143235_F	X4313143236_A	X4313143236_B	X4313143236_E	X4313143236_F	X4313143237_A	X4313143237_B	X4313143237_C	X4313143237_D	X4313143241_B	X4313143241_C	X4313143241_D	X4313143241_E	X4313143249_C	X4313143249_F	X4313143250_A	X4313143250_D	X4313143250_E	X4313143250_F	X4313143251_A	X4313143251_B	X4313143251_C	X4313143251_E	X4313143269_A	X4313143269_B	X4313143269_C
ILMN_1343291	14.51500831	14.38769972	14.23678456	14.51500831	14.46809856	14.55505718	14.28351615	14.51500831	14.51500831	14.13625288	14.51500831	14.51500831	14.38769972	14.48808194	14.46809856	14.36663921	14.51500831	14.48808194	14.48808194	14.43558651	14.46809856	14.70377669	14.55505718	14.46809856	14.44995499	14.51500831	14.48808194	14.48808194	14.41089199	14.41089199	14.41089199	14.29398688	14.31525132	14.46809856	14.48808194	14.48808194	14.43558651	14.55505718	14.36663921	14.31525132	14.33515842	14.55505718	14.46809856	14.38769972	14.55505718	14.55505718	14.55505718	14.55505718	14.51500831
ILMN_1343295	11.14430477	11.17377924	11.37257514	11.01673787	10.72953778	10.78711662	11.26877744	10.89302959	11.7473298	11.45483987	11.20732044	11.12994248	10.73839706	11.04076384	10.94822646	10.97322576	10.95653798	10.75082579	11.22764445	11.54581049	11.30735382	10.95853666	10.87245794	11.19961216	11.17377924	10.85220771	10.60188171	10.8410912	10.77124153	11.14208695	10.91104207	11.37257514	11.15141855	11.13948851	11.29124401	10.97906897	10.95021451	11.07478255	11.2451675	11.62257537	11.42949555	10.81586823	11.23749083	11.22531905	11.16123863	10.64514845	11.11563437	10.85559062	11.02098165
ILMN_1651228	12.61490999	12.72319198	12.72613884	12.43624106	12.55812888	13.60216003	12.92189477	13.23699268	12.77047066	12.72025923	12.05591049	12.88649278	12.65452898	12.32679993	13.67375559	13.50562014	13.41399417	13.75909859	12.9249435	12.90222798	12.8220899	13.0547569	13.09615068	12.84623702	13.28437694	13.32596365	13.13976549	12.87378634	13.26790824	13.02196522	12.44633818	13.27621936	12.93092824	12.66746885	12.84012372	12.93400059	13.43802767	12.70111207	12.95433373	13.12149484	13.30082799	13.22991033	13.13238039	12.62227364	13.34740508	12.78404753	11.67942201	12.61732851	12.89905548
ILMN_1651229	6.379306098	6.404840838	5.895237293	6.150121071	5.885185913	5.90183632	6.644404439	5.867261338	6.780023634	7.015210571	5.728707069	5.686665724	5.654985746	6.225585723	6.360515856	6.541536997	5.835611806	6.271530065	5.759157788	6.0740242	5.891624387	5.747336453	5.646308233	5.258748184	6.540564927	6.030108615	6.000696713	5.741085504	6.127655024	6.248965142	6.177313287	5.80883795	5.942617652	5.96637686	5.642409963	5.805609786	6.39356408	5.035459256	5.902339713	6.526460646	6.093801774	5.92613366	5.828401436	5.522688947	5.304062071	6.083169089	6.274047875	5.408206889	6.115319441
ILMN_1651254	10.19464165	10.0220796	9.856734715	9.985385032	9.586542295	9.889864537	10.50204421	10.27952617	10.30887078	10.22418036	10.12355609	9.854246071	9.314249944	9.546637637	10.35545342	10.28400501	9.955653124	10.04970842	9.650285471	9.6624645	9.469067973	9.560055779	10.11611674	9.538584697	9.596361308	9.88158356	9.91168593	9.742170296	10.14147345	10.15503172	10.22308829	9.908911427	10.20211546	10.33858743	9.688414593	9.851703051	9.532798858	9.851703051	10.06148074	10.1498545	9.747039455	10.19464165	9.717742471	9.678863995	9.63500008	10.38634358	9.508123888	10.10579824	9.861418164
ILMN_1651262	10.38831895	10.61978835	10.12304824	10.58866906	10.18839982	10.31064623	10.22892379	10.2629442	10.31064623	10.67193787	10.27396555	10.40679781	10.28475202	9.945771412	10.43351756	10.38273165	10.2004146	10.68435063	10.47832407	10.32850884	10.43235777	10.59590738	10.51459554	10.49768819	10.60032938	10.44443768	10.28475202	10.70834301	10.336046	10.59422776	10.42144333	10.39748988	10.36567512	10.36434469	10.36077684	10.27015806	10.69368585	9.82692682	10.39606575	10.18611449	10.59012919	10.36141875	10.401372	10.12429084	10.51171967	10.33866035	9.730573947	10.25055899	10.66295519
ILMN_1651278	7.15062906	7.534478175	7.224103436	7.284551927	6.98560486	6.957700837	7.019918488	7.379112603	7.308848766	6.775863488	7.444606328	7.346829032	7.791596591	7.19055041	6.691355554	7.511508745	7.32522274	7.138949055	7.334802728	6.95727781	7.136151755	7.358086981	7.284551927	7.105250015	7.239613385	7.451634905	7.579614733	7.432412316	7.478702198	7.400281308	7.621236987	7.125063729	7.430050831	6.977072811	7.330485724	7.200480019	7.373815611	7.56419063	7.297774571	6.916221781	7.518345608	7.132936603	7.257722464	7.511021734	7.331804652	7.456288082	7.544667943	7.38579729	7.631222104
ILMN_1651282	2.012548992	2.168559684	1.43542388	2.193937926	4.340934258	2.269760011	2.291453816	2.331525275	3.547282869	2.047491323	2.042624782	4.126577859	2.545085803	2.168559684	1.805222122	2.431428509	3.931983498	2.748579442	3.298129497	2.034033838	2.681094335	1.814934743	3.174660894	3.541438754	2.584862493	2.243045708	3.110934332	3.171363233	3.253768216	3.319473882	4.720088235	2.096765616	1.488192238	2.137186494	3.211842193	1.759216836	2.667654042	3.996684701	3.314787836	1.987951498	2.528474177	2.358592253	1.870349453	3.521824705	3.765081705	1.893923131	2.55452018	3.451978573	2.008505699
ILMN_1651315	9.380429668	9.403192641	9.887661117	9.160607273	8.803303849	9.343886484	9.244267285	9.261937865	9.120959175	9.563439716	9.429673097	9.395737528	9.585911362	9.433824469	9.416619074	9.647290884	9.12033239	9.240605401	9.697168079	9.660746753	9.595607078	9.455777761	9.449672761	9.420804293	9.200444955	9.139049342	9.045548225	9.039890361	9.424866641	9.302549042	9.384261972	9.62378799	9.558857778	9.478248898	9.106806648	9.506431938	9.526318551	9.377159321	9.581613698	9.469764361	9.356769288	9.123440907	9.55365066	9.694179222	9.375225566	9.054125442	9.322724835	9.489969539	9.258155179
ILMN_1651316	4.196340605	2.791269973	3.092567206	6.079252858	5.959902049	5.376173474	3.767014114	4.81512353	3.935153432	3.331438743	5.442251648	5.453082425	3.813089306	5.022628869	4.88052441	4.07270154	5.795408721	5.975758443	4.79582093	4.275100078	4.083660799	5.078309493	5.472943507	5.284765611	4.878887306	3.970345131	5.105043905	7.311381737	4.03531522	3.927967192	4.161389385	3.150154413	3.527152757	4.228152193	5.308027378	5.317364449	4.76787084	5.550984351	5.282813881	2.918092684	3.441764611	6.746635608	4.192189666	4.043545868	5.505434221	4.662069894	5.803425279	5.550419232	5.490264099
ILMN_1651336	5.584543337	6.055529617	5.545442685	5.269741085	4.943524933	5.277883781	5.649325669	5.622397101	5.92816455	5.523512238	5.897184029	5.679910397	5.810145094	5.394396706	5.127231025	5.474188725	5.290294565	5.150610807	5.554235606	5.929338314	6.159798803	5.779679091	5.4459093	5.25418581	5.644587889	5.250999807	5.351516732	4.916264522	5.963899961	5.857879078	5.548968097	5.865849109	5.902702888	5.70531499	5.913900709	5.613371525	5.14842663	5.505208211	5.651159348	5.394396706	5.480847991	5.345179249	5.437811511	5.607297711	5.575893002	5.25418581	6.192837359	5.733608369	5.855505026
ILMN_1651341	4.043707399	3.54130017	4.13081127	2.991920046	3.229264954	3.548413076	3.814381588	3.619849602	4.212038448	4.434099651	3.931873262	3.511645225	3.252541293	3.331788663	4.223771024	3.780364178	2.853590686	3.486538769	3.288504923	3.107775674	3.332873295	2.85123531	2.692747777	3.571992476	3.699661698	2.434616916	2.99018836	3.342386013	3.037188186	3.342386013	2.976058179	3.073718028	3.13231216	3.342386013	3.661673525	3.24424505	3.777357338	2.414550112	4.633658977	4.566289509	4.282490881	3.762495298	3.112466958	3.903696392	3.550235525	3.823297644	4.222890462	4.026047047	3.293279496
ILMN_1651346	8.115952993	7.69583313	7.833387055	8.290128437	8.317556291	7.854242745	8.313279752	8.17741725	7.762642481	8.080204312	8.637464093	8.073508705	7.894753823	7.573693585	7.709863939	8.005469833	8.373227184	7.971623902	7.633910399	7.776571739	7.853262611	8.173296036	7.99877137	8.16686184	7.967066779	7.885261219	7.993205705	8.213412908	8.373725481	7.570720755	8.693563857	7.30419328	8.084395018	8.29066684	8.146116471	7.572627316	8.581221192	8.215032757	7.9591256	7.223440242	7.374152815	7.871596595	7.408061234	7.771711206	7.610230035	8.663438295	8.386480247	8.120010586	7.565646601
ILMN_1651347	9.854521413	9.9520359	9.474733095	9.370263605	9.668038775	9.692412853	9.073117639	9.456741729	9.778728873	9.412629184	9.676526439	9.514515001	9.992360561	9.567990384	9.071860045	9.126558505	9.185330157	9.245594856	9.969389136	9.880535311	10.29444359	9.730368039	9.741863206	8.995480569	9.472456665	9.290389574	9.565575955	9.143814291	9.73116938	9.491476538	9.737825233	10.10331237	9.788913784	9.546592343	9.902929936	9.516017771	9.685059802	9.377725066	9.43380656	9.694740238	9.879606682	9.519684393	10.09404015	9.622643081	10.25592121	9.571134182	8.817266645	9.522760459	9.699607074
ILMN_1651354	1.786449741	2.491197739	1.711966667	2.09511441	4.464156138	2.544531522	2.998394697	2.257825116	1.628884716	3.516031338	1.968413257	3.136282025	1.76977722	4.162598301	1.999268493	4.757658276	5.264911779	2.339133206	3.799112884	3.616290151	3.788858586	1.249556644	2.183872172	1.933941254	5.006525665	1.527637577	4.428362134	1.869340768	3.686220531	3.290053827	2.85660099	6.471693556	2.737607649	3.661128994	4.493865297	5.252421557	2.908611245	5.85933893	2.52303823	5.428608081	1.871968196	2.717114485	4.783900023	4.336770669	4.670408289	4.183097007	4.6020313	4.719605312	1.612796496
ILMN_1651373	2.969331283	3.982858141	3.093332339	2.038753191	2.160587621	1.145929528	1.283925905	1.187845238	1.637731356	5.501680988	4.544290591	2.139342716	1.869628966	4.372409194	5.083829167	1.105405573	1.207297151	1.105405573	4.592887311	5.801975231	3.641863428	2.294866189	2.223872473	4.060240255	2.669105817	3.073592763	1.672223529	1.468213015	2.859035932	2.975087339	3.255507358	4.49546335	2.130711072	5.096265076	3.930894587	2.427828035	0.997927882	3.379520602	2.161964473	2.205488012	2.499468558	1.145929528	4.964934287	1.198368836	2.548803375	2.593374712	2.887564382	1.508484611	1.719041749
ILMN_1651378	7.55720373	7.82904471	7.627497462	7.639317457	7.413964544	8.030605035	8.046870406	7.999397387	7.583210492	7.949565692	7.83007976	7.59873329	7.614197371	7.434982632	8.117154855	7.924844882	7.728079463	8.02359254	7.512038317	7.575545343	7.368026932	7.747187394	7.81162261	7.687507169	7.35747546	7.569901586	7.638265711	7.734644006	7.964481061	7.665066096	7.826178204	7.499442846	7.99820124	7.607516061	7.666117028	7.537745847	7.656233184	7.521040628	7.874948103	7.623941775	7.528786891	7.861026312	7.746645601	7.694121314	7.547072967	7.764874023	6.873251598	7.754738981	7.664562166
ILMN_1651385	8.559358669	8.317261354	7.959679541	7.451706437	7.313175461	8.216737687	8.563608748	8.044699528	8.995546108	8.991747157	7.570793242	7.526041503	8.235875731	8.350702911	8.122438856	8.553941445	8.06480511	8.18726783	7.550923875	7.958697007	8.483131635	7.40515456	7.829940391	7.67579367	8.260030119	7.984463003	8.981233833	7.934425836	8.04363331	7.778626615	8.860126138	7.902016117	8.512539904	8.385293015	7.837070153	7.832543538	8.310008841	7.597232754	8.004743304	8.909646635	8.217960966	7.64742246	8.141498436	7.789727914	7.412085071	8.544507948	8.580198472	7.456278912	7.549984059
ILMN_1651404	1.557379553	1.976783785	3.10618998	2.015641253	2.321476887	1.961164083	1.886107645	2.069167177	1.357666918	2.764496638	2.755938633	2.882693364	1.69591717	2.80420113	2.369376441	2.380904281	3.028490449	2.739419649	2.135129852	2.113951659	2.332976659	2.204100597	1.896441247	1.847516022	2.941613176	2.205596829	2.492106454	3.363692375	1.995314072	1.9878853	2.305224955	2.116561419	2.393457634	1.84131635	2.005617199	1.860514445	3.06035614	2.341823169	2.669365338	2.457986323	1.773717932	2.163315597	1.886107645	2.382443006	1.694414402	3.093572733	1.834183244	1.718708015	1.699864291
ILMN_1651405	9.21976213	8.987273424	9.170446939	9.122913162	8.831907299	9.296726209	9.016972925	9.227495301	9.119223074	8.973613367	9.132924336	9.176659934	9.40034725	8.936386074	9.228233111	9.172689007	8.809296708	9.390388721	9.274293705	9.057806115	9.179736765	9.457102632	9.399434624	9.182800365	9.140530232	9.166507585	9.016316483	8.716801765	9.382119153	9.089278199	8.799880385	9.040560586	9.043990191	9.37817278	9.234434109	9.158162566	8.959853858	8.866111405	9.234434109	9.003812548	9.072391802	9.16881382	8.949797833	8.814092669	9.008806975	8.861323949	9.156082761	9.170446939	9.643022471
ILMN_1651415	2.206189845	2.217861278	1.933504209	2.819935839	2.096708827	2.34574745	2.052441337	2.311667085	2.447248129	2.062371495	1.890656978	2.146808902	1.75130423	2.153181752	3.4320869	2.738955185	2.543206307	2.632197074	1.91225485	1.867001235	1.790742224	1.970008961	3.328849824	1.679946795	2.197062421	2.568348241	1.424282332	2.078966186	2.174836364	3.539768482	2.551415109	3.014439649	2.472594168	1.089701553	1.952700224	2.92142112	2.295678768	1.611798941	2.092568351	2.848856184	2.165201582	2.062371495	2.023560581	2.355536262	2.254648371	1.634445417	1.766807076	2.374701868	1.990608546
ILMN_1651429	5.644665017	6.668689502	6.498699021	6.084542882	6.221249545	6.89066859	6.199700238	6.434687079	5.782729975	5.948633115	5.171441565	6.31818457	6.660667908	5.863139491	6.481645802	6.335664398	5.916422712	6.622361728	6.529261564	6.504474544	6.462364772	6.651363076	6.885171539	6.439012837	6.461424485	6.355622905	6.808597111	6.265640861	6.838899254	6.107116698	5.100728071	6.228656904	6.374400369	6.041668948	6.869822429	6.361032076	6.139242891	5.364247658	5.594153788	6.732332443	6.21874836	6.958208431	6.462364772	5.599745904	6.820217571	5.675417294	3.630781664	6.325563813	6.824904882
ILMN_1651433	8.235464907	8.156954164	7.439151943	8.854103783	8.614258116	8.781285001	6.405919176	8.644199998	8.4381254	7.678404325	8.397132989	8.528208333	8.491170326	8.500670285	7.706571945	7.46891782	8.444303082	8.333921524	8.722383646	8.211847433	8.492316771	8.831490199	8.232036443	8.340662188	7.692018504	7.798945812	8.320476178	8.45633442	8.226391105	7.496710132	7.971697341	7.592172943	8.624943977	8.419255421	8.680378415	8.688152695	8.273943182	8.628018988	8.701823441	6.535540707	7.279598193	7.54804931	8.319324211	8.223485499	8.177233866	8.235464907	8.660804991	8.805421874	8.723605626
ILMN_1651438	7.837853069	7.967823257	7.940942026	7.988402195	7.458381434	7.171181915	8.102229529	7.533084903	6.556499463	8.074117812	7.166423688	7.302553314	7.551740519	7.66837411	7.542464695	7.999643595	7.015537747	7.316408697	7.340359397	7.591167866	7.697562064	7.340823136	7.317329289	7.648645116	7.469869516	7.463666861	7.230834136	7.617816061	7.402823115	7.502742995	6.939135202	7.869499815	7.608679517	7.344004136	7.159381434	7.421717399	7.950546104	6.804771349	7.325410429	7.909263943	7.620165619	7.8768727	7.716631965	7.066054571	7.177336086	7.264710668	7.115975017	6.967381549	7.731154147
ILMN_1651490	4.497105969	5.794431604	6.014928959	3.906945119	4.808385436	3.485716642	5.795976633	4.65290455	6.409906487	5.034025347	4.342974248	4.265678539	5.664334036	4.33535933	4.722969215	4.571089025	5.3166706	3.067743785	5.052800565	4.869912341	4.176735902	3.797079901	5.047342491	5.104159343	3.929916856	4.501234316	5.23724357	4.764156391	4.294477112	5.844440063	5.457166604	6.141714333	5.0333811	4.815740263	4.958521955	5.047342491	3.646751425	5.664870731	5.298821791	6.68914159	6.132404778	3.658261538	5.257317426	5.442254134	5.629162955	5.26635395	3.143692804	4.111059359	1.966287499
ILMN_1651492	3.403771852	3.715462848	2.642771315	3.37508288	3.171808775	2.990742596	4.348594607	3.870050301	4.177433786	3.012755775	3.541890589	3.879540439	3.680197792	4.224562043	4.31747942	3.707506902	4.025849237	3.670508356	3.03019935	4.272864897	3.814367515	3.135215701	4.024554108	4.055843894	4.282220281	3.522945323	4.258499106	3.938652881	3.861313213	3.247811851	4.241439728	3.895393848	4.302241697	3.595852642	3.702564138	3.065672449	4.044030011	3.616181152	4.399358124	4.043109458	4.697463735	4.130739806	4.354236247	5.067460364	4.190870661	4.169036657	4.694782629	3.48480808	4.046080247
ILMN_1651496	8.761260328	7.893062389	8.635522544	8.580361262	8.408823625	8.455882042	8.002349274	8.477521871	9.072325319	7.836409472	8.497509051	8.887594753	8.231700025	6.842363391	8.591892301	8.592434871	7.938489253	8.316469593	8.669030056	9.626346902	8.738916341	7.427434677	8.18559938	7.485719802	8.753659765	8.997112669	8.896323543	8.483595163	7.848226851	8.899889954	8.356730899	8.03949763	8.50945545	7.6034251	7.729067426	8.051401401	8.615214457	7.688442046	9.074254439	8.643090534	8.66779237	8.47467458	8.234523207	9.073626284	8.821059139	8.408201407	6.658045126	7.489949661	7.575991201
ILMN_1651501	2.995096892	4.518600589	3.376054474	3.358826151	3.102723786	2.731674719	4.562128662	3.161096089	4.28847153	3.065991197	2.960490118	2.215983071	2.378511809	3.3281501	2.562689213	3.077005545	2.579540396	3.025334497	2.69150979	2.5890104	2.654989	3.035469916	2.4981314	2.618015546	1.88729768	2.152235399	2.374308828	2.120770953	2.944974507	2.404034375	2.684783095	2.282343891	2.989070888	2.888822263	2.392128043	2.620176711	2.587895841	2.864140697	3.110183888	2.754045862	3.066791129	3.088147237	2.809926949	2.578456573	2.579540396	2.765704167	2.69861513	3.282808293	3.076155176
ILMN_1651504	7.417506778	7.550099699	7.663345834	6.948893695	6.932777165	7.067237984	7.502297804	7.282621582	8.334464706	7.880902189	7.07347965	7.299706284	7.244108781	7.5670716	7.546414316	7.833785306	7.33279435	7.629366594	7.07869694	7.451816091	7.433434031	7.281678889	7.338967704	6.882159189	7.809886174	7.244982613	7.209472002	7.062883317	7.820620264	7.747642622	7.540264765	7.96484592	7.297544865	7.281678889	6.994976113	7.280794039	7.502297804	7.380961866	7.147213749	7.632868376	7.981394084	7.154553149	7.718766309	7.809467576	7.645090409	7.282621582	7.144127062	7.044243263	7.406414022
ILMN_1651513	7.518219092	7.467055597	7.39829733	7.717547978	8.067167681	8.231907445	7.088847099	8.057293879	7.798595358	6.963517534	7.769273023	7.816021826	7.781587224	7.816449398	7.814756761	7.503346163	7.739846477	8.174114479	7.989073078	7.488877541	7.746929922	8.030612096	7.611989699	8.162140649	8.232817138	8.173295181	7.93850806	7.946117829	7.691169612	8.041097112	7.748511688	7.7514468	7.354853912	7.667431365	8.150342719	7.927399528	7.873107879	7.961922926	7.968532532	7.642337342	8.26169801	7.862111198	7.379621092	7.816449398	7.629355112	7.741994432	8.718697099	8.143752546	8.073352686
ILMN_1651544	3.717417018	3.452037389	2.72627047	2.919384364	3.323851252	4.021464368	3.71543747	3.430644844	3.726343978	3.843083267	3.456768689	3.513181513	3.020193661	3.435448258	3.078228012	3.869046559	3.696359709	3.80580796	4.086740476	4.224438504	3.790522115	4.687737531	4.147948486	3.767958817	2.913296524	3.254893635	3.21229848	3.422670835	3.914953598	4.402736512	3.344651356	3.2266834	4.086740476	3.654431613	4.582526628	4.838276863	3.304765051	3.617066907	4.442376884	3.502736173	3.705405409	2.831814739	3.316302405	3.317160538	3.205186811	3.730352489	3.346419195	4.537975975	4.771745001
ILMN_1651557	6.499145079	6.534366549	6.063474809	6.733835553	6.685992613	6.859316482	5.826362219	6.475030808	6.03443632	5.874198588	6.271043363	6.079099019	6.404981838	6.376679358	5.937701596	6.104947244	6.190019046	7.008479842	5.513584483	5.723098793	5.796346128	6.60995739	6.650473092	6.5135624	6.225193036	6.535809678	6.481273454	6.727923866	6.562951758	6.485494777	5.492894553	5.348021501	6.315928332	6.380761155	5.68228103	6.551072057	6.027797531	5.578426026	6.280085922	5.632486637	5.716644197	7.01080931	5.841379968	5.053048403	6.092992246	6.073926729	6.536912368	6.217673631	6.981098098
ILMN_1651574	2.094391157	1.603315312	2.273810982	1.538203287	1.617291097	3.092897741	2.274406681	1.510453921	2.742174691	2.581308133	2.205526559	2.010081903	2.209661862	2.789762445	2.549905973	1.771279277	2.606708683	2.700785148	2.543157038	2.168603592	1.724844558	3.56015661	1.909658339	1.553688364	2.652412818	3.029718781	1.572138941	2.820677652	2.835600564	1.805680829	1.807364392	1.820079914	2.726844374	2.40712394	2.180591967	2.697115968	3.028811063	2.26508002	2.698661159	3.000263284	3.240140344	2.70476793	2.210272965	1.785178581	1.904634141	2.214604186	1.786096426	2.080857416	2.164229297
ILMN_1651610	6.055178037	5.808863794	5.708842334	5.055237727	3.193043077	5.93692614	4.001507526	5.336439821	5.328285081	6.372638082	4.299519139	6.355456694	6.316788201	4.770539315	7.004156581	4.191848845	5.40162734	6.728643912	5.842921562	5.477558476	6.385759689	5.841245044	6.557248209	3.331033021	6.040660224	5.729380956	5.731004264	5.323564168	5.131749034	5.573911609	3.053531062	5.809423005	5.969106636	5.272713653	5.190513405	6.390259852	5.237118865	4.733847296	5.549294629	5.786656293	6.031341906	3.853495803	5.93958827	4.728845426	6.419537566	4.455111821	3.689528323	5.413251803	6.370609127
ILMN_1651628	7.132276885	7.104646089	7.206305435	7.369144196	8.323183326	7.637342493	7.512809147	7.667717467	7.617261372	6.398248219	7.353645242	7.677865924	7.14283351	7.220517477	7.05732853	7.029748641	7.70959723	7.170523205	7.485624258	7.498978301	7.303482203	7.433017302	7.100455357	7.95624898	6.88842193	7.377253833	7.76115177	7.454836517	7.406533544	7.026900584	7.777691587	7.274344811	6.772656258	7.822162036	7.712820549	7.458730699	7.364726517	8.139614453	7.590530571	7.316620113	7.246684825	7.514143994	7.210423666	7.530634878	7.714371304	7.858927822	8.037229846	7.707700719	6.509803575
ILMN_1651642	4.344406209	2.424818802	4.565611897	3.003882811	3.139422866	4.145172486	3.434576695	3.71027763	4.432700835	4.38311796	1.83544853	3.757241759	4.212251064	3.247478264	4.086925703	2.974559149	3.641294372	4.51882524	4.199556051	2.830696361	2.98877995	3.402920947	3.820399474	2.987898481	2.8791399	3.357174355	3.871832092	3.145204848	3.831610489	3.853861926	3.067335863	2.81695858	4.45337921	3.748790066	2.998608346	4.587689794	2.907088329	3.544427254	3.33690021	3.45271118	3.195122504	2.459461682	3.90509922	3.289242958	4.823021051	3.497651356	1.781881543	3.120848963	4.038747986
ILMN_1651652	3.776392462	3.117397691	3.70383168	3.07278993	5.671200257	3.486428288	3.877680015	3.042111984	2.427269823	3.345866279	3.423530419	2.709706135	3.492414473	3.421642707	3.328069311	4.106351204	3.621919407	3.234402528	2.903275172	2.041239596	1.983772753	3.128534276	2.992106927	3.324130277	3.149544668	3.144462743	3.906176733	3.836026955	3.564044724	2.420037381	4.012463218	3.188868671	4.197836285	3.490529444	2.654096377	2.350873491	3.637826502	3.91616238	2.673230732	3.176732424	3.905204088	4.601227305	2.870608474	4.520748026	2.651439146	4.743581992	3.959260182	3.314255346	3.271243313
ILMN_1651657	2.370801601	2.349058561	2.481634128	2.38362666	1.949992188	2.028560713	2.155562365	2.140184805	2.264659816	1.718239257	2.397772466	2.168308664	1.996094984	2.105196303	3.05583463	2.150632343	2.318219283	1.923348928	2.307124273	2.640073061	2.44863719	3.022987262	3.131888274	2.78925556	1.963037336	2.034768806	2.272967489	2.357774892	2.128234938	2.23815435	2.007390541	2.237669735	2.573178181	2.399344457	2.57920516	2.402553358	2.020223765	2.583315927	2.038883831	2.484918453	2.175450826	1.961153131	2.709404187	3.520013158	2.525858692	2.961628548	2.227527483	2.642550918	2.481634128
ILMN_1651684	6.113543693	5.918399042	6.480322468	5.771684615	5.821308558	5.880036025	6.160621185	5.704686652	5.991028975	6.072047351	5.579085584	6.201731443	6.559298106	6.33008025	5.968767924	6.050862894	5.912539326	6.155363261	6.231755922	5.906682928	6.231113997	6.487052081	6.414609561	5.847990495	6.625903705	6.190476773	6.066760681	5.707153618	6.112463405	5.654678718	5.526846395	6.505946979	6.405755985	6.025035381	6.041429992	5.915322815	5.851517999	5.908418361	6.139997922	6.440559319	6.212349857	6.058201467	6.377264881	5.582724459	6.42263363	5.601522574	6.22478994	5.495000829	6.526885947
ILMN_1651692	9.16278002	9.247078405	9.502430303	8.910029105	8.795207051	8.694225201	9.134440274	8.968406743	9.50617726	9.639184935	8.798580107	8.689280872	9.19689564	9.569933328	9.036353943	9.540260308	8.869702609	8.76146371	8.826548175	9.381904479	9.215092263	8.719561679	8.500588777	8.925706875	9.346025747	9.105068939	9.058760053	8.814796627	9.29332813	9.458412028	9.209625382	9.893819193	9.052875003	9.261515217	8.922300121	8.960727262	9.130462883	9.256709344	9.075970092	9.671688657	9.737491794	8.995156082	9.27282386	9.466681828	9.40950282	8.973588725	9.255971173	8.922848266	9.047069756
ILMN_1651693	1.75878698	1.801267254	2.142655548	1.465708155	2.031566945	2.153952811	2.061405671	1.833475461	1.871460184	2.011152961	1.940937567	2.121482403	2.124045035	1.966963415	1.921432812	2.336687611	1.719028321	2.020641057	1.572029613	2.039189392	2.350289248	2.090686369	2.762292484	2.211875506	2.283142027	2.190500207	1.937633735	1.922827308	1.841227607	1.905361933	2.044915231	1.859497436	2.1127423	1.938098188	1.894277537	2.786501789	1.815566947	2.223241638	1.6804446	2.449770882	1.800344275	1.52581484	1.584340563	2.369847726	2.04747364	2.385595047	2.04096278	2.094702348	2.216405345
ILMN_1651705	10.9442072	10.13488003	11.01200478	10.07855205	10.90373938	11.03183544	11.58198681	11.26568031	11.0670392	10.63107539	10.64821564	10.89781079	10.93862609	10.99402468	10.61625987	10.41954111	10.31615637	11.10982146	11.49701706	10.88665737	10.9921112	11.29384744	10.31327245	11.15938517	10.10522576	10.02010366	10.41244789	10.64652341	11.11606899	10.57622802	11.90987165	11.11198113	10.40237337	11.09333017	11.33150447	10.88665737	11.18466098	11.53736074	9.841002358	11.92201088	10.96846324	11.10982146	10.98833529	10.81156884	10.700545	11.19797693	11.42050105	10.32584057	9.495100105
ILMN_1651719	9.071396223	8.767287705	8.716741997	9.217952934	8.950744691	9.492317036	8.665180383	9.241174051	9.58612001	8.75635807	8.848977487	8.931654231	9.024235326	9.133715903	9.269288474	9.214360682	8.991662624	9.360437605	8.865557761	8.955370628	8.965395842	9.14645101	9.059569438	8.808180682	9.059569438	8.926885427	9.190295054	9.257348828	9.357993381	8.690135629	9.000481513	8.408319198	9.232891565	9.128174787	8.991662624	9.090130664	9.072079292	8.59893779	8.896515149	8.659877939	8.873664037	9.177562837	8.827346328	8.947375071	8.999768604	8.87424412	8.717962018	9.216579028	9.288401795
ILMN_1651735	10.07733698	9.777738687	10.38855195	9.738712304	9.610472393	9.627047801	9.756668113	10.01155931	9.517479498	9.999407065	9.93963811	9.849520922	10.42224027	9.987562679	9.226330583	9.886640051	9.449132213	9.548066686	10.04671717	10.11075425	10.21356429	10.14809451	10.10002147	9.354340058	9.712154867	9.599906401	9.581088429	9.400778871	10.17424401	9.884750536	9.925790812	10.42886412	10.20752228	9.757634728	10.04464387	9.861788877	9.960644283	10.02477858	10.04671717	9.91435002	10.31031077	9.799411573	10.35207925	10.12026184	10.03802911	9.644950514	9.819764725	9.761545751	9.855606701
ILMN_1651752	4.844179692	4.844904422	5.337141359	5.613112271	5.128003556	5.157267855	6.120376131	5.662242792	4.387551502	5.191748033	5.899415796	5.196499316	4.074776059	4.121137663	5.866823895	5.425410849	6.411404328	5.610398208	4.312880364	3.061542239	2.754939974	4.74213472	4.649409152	4.310849768	6.093731054	6.264220643	6.418966976	6.406941531	4.779196708	5.984351958	5.759983729	5.337141359	5.100429984	4.594676988	3.637890551	4.403260618	5.282980578	5.642866408	5.751321601	4.641269837	4.693107943	5.754625292	4.000274191	4.071603023	3.260572794	6.405378279	4.958174491	4.933125174	3.481989518
ILMN_1651767	8.50351394	8.273810649	8.394817047	7.743633338	7.568694413	7.679178069	8.188513201	7.793698811	8.661595471	8.735664788	7.969949506	8.002056201	8.00417748	7.732869502	8.020743343	8.140568174	8.065958271	7.888437035	7.596301452	8.192340471	7.98960852	7.769858397	7.505960636	7.635897397	8.285016825	8.070559635	8.076838702	7.648721018	8.166285663	8.267359602	8.333529941	8.258631132	7.829940564	8.01617527	7.698833125	7.923192355	8.090646962	7.609471934	7.755039881	8.409333387	8.589880529	7.987482106	8.035486086	7.759103957	8.073599458	8.005843132	7.820579969	7.555046837	7.35216782
ILMN_1651769	6.485273308	6.098713182	6.397183626	6.999383425	7.895400009	6.954818029	6.445344722	7.327080126	7.091220921	5.805831849	6.895893953	6.54551171	6.484736421	6.565768075	6.128872395	6.543496878	7.252155478	6.215387148	6.964600775	7.115217993	6.726893167	6.617178523	6.651389772	7.723414929	5.810798021	6.170382053	7.150959299	7.005577183	6.671221114	5.303147571	7.474859317	5.839673963	6.744684483	7.236635822	7.137809216	6.857458664	6.920549103	7.602088222	7.116718425	5.604088925	6.141574342	6.691770013	6.705376079	7.561625541	7.172246617	7.219402242	6.664589607	7.46217055	5.6505408
ILMN_1651776	8.113470231	7.692263903	7.984977963	7.443604612	7.930411008	7.909744243	7.978263992	7.576890086	9.165976662	8.672877466	7.489982669	7.700885902	7.441475896	8.189160051	7.910140864	8.267412083	7.709443766	7.76788111	7.622419919	8.184539774	8.206321848	7.714233887	7.644797502	7.904440681	7.888192547	7.509433561	7.384071404	7.587360219	8.024510179	7.663619082	7.980446841	7.510324911	7.811777035	8.107479073	7.770471973	8.011551891	8.034244237	7.925202816	7.924766711	8.064711934	7.993106938	7.589160697	7.232128124	7.970201045	7.741177196	7.823010721	8.197938117	7.791976671	7.159080549
ILMN_1651787	2.530495841	3.552776049	3.454180838	3.139243506	3.032725322	2.476993497	2.307015842	2.969936875	2.622010536	3.221539419	3.004708355	3.179736966	3.062501073	2.757299915	2.941098688	3.098773544	2.845012346	2.586917035	3.377616296	2.892519602	2.749945262	2.233492062	3.344900839	2.428367632	2.697926785	2.860830644	2.87335393	2.669966939	2.717589026	2.567923589	2.471067921	3.241357767	2.445343067	2.83275722	3.193702356	2.945600566	3.21364841	3.072311989	2.350002186	3.383761342	2.984050157	3.029339385	3.087580184	2.771435703	2.417421959	3.232250673	2.4262611	2.5909178	2.348569217
ILMN_1651788	9.183903355	9.23801462	8.862621607	8.657658163	9.072001677	8.583504061	9.27087306	8.618867251	9.457233785	9.26031969	8.174598342	8.67035389	8.630711944	8.655930811	9.033398478	9.413045549	9.365732669	8.740334683	7.802602365	9.095897231	8.690521914	8.399347001	8.241677841	8.047865507	8.886308963	8.622071406	9.293387804	9.009694941	9.314156431	8.985202236	9.459496969	8.503859043	8.678939563	8.90663768	8.490516877	8.498971767	9.18917001	8.123079042	8.500068738	9.475085936	9.253227638	9.429122995	8.0022431	8.565739811	8.451248092	9.069372853	8.708168843	8.41125048	8.086529614
ILMN_1651799	8.500655586	8.613767454	8.139639141	8.94728937	9.380141815	9.598118783	8.734115571	9.408332622	8.895487229	8.309703997	8.372062976	9.266281227	8.907163563	9.100228822	9.354782188	8.948230318	9.426631094	9.502446086	9.072257128	8.615918536	8.678530443	8.917046779	8.956269548	9.424730034	8.503684559	8.580720509	9.243479603	9.320634557	9.064375891	8.029405623	9.270605193	8.068458443	8.927498192	9.142870662	8.828662552	9.035016193	9.285805282	9.537503188	8.951019238	7.811769029	8.340251775	9.121805515	8.711113054	8.979583708	9.045011219	9.155374494	9.206139757	9.239297087	8.654083904
ILMN_1651819	8.307154003	7.917960312	7.981459637	8.140453519	8.145893125	8.295371979	8.207754331	8.513788237	8.15886035	7.845654047	7.957932873	8.001012041	8.043042445	8.335745288	8.05845421	8.226757487	7.659288265	8.153634699	8.079963903	7.689400156	8.008187468	7.952231148	7.835056284	8.095173941	8.111565161	7.747138789	8.157834854	8.110987041	7.869523467	8.273286468	7.755170871	7.886797946	7.903182407	8.024362879	7.926751687	8.104663711	7.986005836	7.918448677	8.077783486	7.924016241	7.963007859	8.298689364	7.986005836	7.729933561	8.227325455	7.970142212	8.279254145	8.114323486	8.519388644
ILMN_1651826	13.03681887	13.43695363	12.95967673	12.65901523	13.41177994	13.08183595	13.62642411	13.01052081	14.28147396	13.28810264	12.4342106	12.80003344	12.95967673	12.61730923	12.57501559	13.30308098	13.51932372	12.72792734	12.51204701	12.81714958	12.94100469	12.05923076	12.35345838	12.1102795	12.66393834	13.190506	13.33561007	13.12235338	13.32002467	12.68719885	13.68838265	13.26493835	13.07504485	12.94100469	12.516538	12.47616567	13.02966704	12.80615712	12.57033061	14.11715941	13.46234613	13.19780253	12.59389627	13.32002467	13.30308098	13.54631477	12.08018253	12.2304712	11.47488637
ILMN_1651828	6.954877576	7.161574361	7.282005289	6.922910254	6.314412493	7.502296704	7.226551898	7.303091224	7.142199712	7.063907855	7.34993568	7.393797885	7.495217148	7.303568785	7.79942181	7.59166554	7.022356342	7.507528496	7.170299584	6.796479385	6.931903495	7.15338408	7.265645386	7.038967025	7.718599147	7.45947667	7.361365419	7.161574361	7.270560596	7.683966658	7.202049098	7.340835589	7.245419738	7.205475868	7.224051657	7.567442975	7.064476186	7.123784541	7.379197318	7.684893762	7.59850096	7.286653973	7.380228177	7.291045173	7.193846593	6.961268958	7.348929909	7.390933355	7.829548423
ILMN_1651832	11.30958997	11.02736251	11.50564857	10.69119456	10.57288671	11.00352286	11.19974151	11.08443968	11.13847706	11.16466051	10.72242396	11.27491739	11.54477182	11.15312167	10.87405112	11.42619449	10.76662222	10.76342147	10.97797171	11.03263644	11.04901495	11.31376289	10.93074516	10.65375591	10.94451038	11.04016971	10.98663395	10.63473687	11.3699737	11.10733553	11.08078634	11.43012486	11.40596908	11.02045355	11.43012486	10.81642621	10.95252709	10.97973449	11.1236621	11.27652967	11.41239891	10.64542624	11.09992644	11.09475893	11.03462555	11.08443968	11.18542228	10.8785749	11.1055661
ILMN_1651850	13.69360513	13.49305141	13.93450484	13.88946476	13.77263581	14.13357617	13.87830116	14.0369572	13.69360513	13.6326219	13.92431387	14.0369572	14.05025297	13.73427207	14.05025297	13.92431387	13.88946476	13.90034512	14.13357617	14.02183118	14.12007534	14.1067884	14.14849625	13.98380986	13.83317068	13.65339621	13.87830116	13.88946476	14.05025297	13.78259261	13.76357879	14.0369572	14.09293583	14.00684661	13.94666639	14.06358149	13.78259261	13.94666639	14.02183118	13.8022157	14.00684661	14.06358149	14.06358149	13.95835118	14.16323739	13.83317068	13.23838609	14.12007534	14.0369572
ILMN_1651872	6.632693043	7.247734091	7.50296407	6.787747141	5.996772954	7.094870991	6.800223402	6.912477337	6.789685279	6.819530423	6.873103104	7.075610735	7.418140338	6.951660414	6.909980396	6.763725329	6.65731899	7.242108274	7.061868939	6.864214399	6.636179722	6.873596832	6.980874088	6.344950736	7.244480589	7.169693304	6.528467244	6.480493748	6.897527701	6.684253696	6.193861172	7.216602641	7.166514896	6.646982364	6.760663779	6.949192576	6.545378117	6.502224109	6.7367137	6.935098799	7.179285801	6.812819484	7.046444782	6.84395297	6.544346077	6.663544536	6.750216931	7.161664757	7.378517209
ILMN_1651878	1.732454548	2.005588022	1.786107689	2.253698618	2.420863436	2.456790539	2.344148257	1.797352215	2.499678368	1.858991571	3.270360105	2.259141319	2.572805155	2.143584931	2.483422118	2.189399288	2.353157928	2.511783126	1.677471671	2.947623201	1.728231854	1.879768913	2.00338115	2.08885114	2.650021429	2.821397955	1.545349293	1.871069019	2.607851757	2.838699908	2.395359365	2.280970982	2.048668167	1.659373764	1.479627278	2.131111524	1.86974215	1.913256593	1.962329756	2.416241149	2.49849436	2.715499958	1.39645156	1.840045426	2.402584631	1.941063071	2.055431351	2.082395106	2.900239003
ILMN_1651886	10.00264339	9.989283027	9.892895816	9.994394084	9.78876378	10.20222121	10.37479961	10.19524789	10.47359556	9.830453475	9.932995162	10.09822047	9.805288647	10.49008078	10.23424689	10.01487296	9.890889754	10.36368404	10.01373036	9.823322194	9.904052512	10.15793358	10.16253302	10.02117444	9.73174677	9.924148277	10.01373036	10.11504171	10.26296327	9.952992992	10.00861085	9.892895816	9.978738752	10.14360387	10.03189652	9.839807243	10.08729789	9.953962639	9.816214792	10.06362578	9.905013946	10.47359556	9.825949989	9.938954644	9.63833294	9.913333524	10.59510459	10.12267977	10.23664141
ILMN_1651936	6.251980436	5.880045794	6.675815988	5.732883272	6.020134617	5.868911122	6.207634672	6.292734596	6.736908344	6.612315307	6.16979373	6.298982391	6.412417437	5.950150336	6.249104395	6.14804278	6.426061663	6.036045015	6.473824012	6.886018133	6.557572028	6.113981977	6.488971908	6.043385688	6.440792346	5.993974194	5.946636464	6.003347515	6.334954315	6.270152115	6.557572028	6.759705831	6.693525346	6.660131408	6.342691436	6.551067458	6.269582663	6.49784136	6.426953741	6.102136029	6.416242581	5.49974508	6.562757402	6.808234716	7.080581593	6.156691645	6.211021967	6.23822991	6.180900891
ILMN_1651949	5.691063198	4.597420611	5.848637346	5.585336856	6.076407705	5.815928803	5.129155461	5.652711206	6.459475134	4.881938656	5.633413832	5.722467477	5.75773636	5.500161024	5.714944217	5.401409263	5.781872761	5.800634886	5.807818591	5.003608256	5.69903094	5.942137919	5.629415534	5.716138406	5.598229401	5.985278342	5.948247891	6.05465483	5.440221684	5.679440185	5.683030465	5.769684819	5.602267561	5.714397322	5.510242993	5.880615673	5.449775024	6.230657521	5.640187246	5.646477144	6.084554923	5.807227855	5.260283066	5.896848088	6.039212865	6.043490839	6.0109711	6.00297372	5.507151916
ILMN_1651950	5.647114386	4.71074541	5.728175015	4.906609425	8.013940226	6.216281209	6.540919823	5.593836572	7.242500133	5.882338951	6.312036736	6.2752752	6.364971827	6.768753252	5.980101391	5.718864282	5.797099542	5.023132511	6.99783279	6.953315575	6.785292848	5.746129347	5.58043874	6.277039599	6.133900638	6.141698442	6.655700791	5.697516504	6.634705567	5.522265394	8.402027087	5.999140571	5.172445847	7.074527356	7.071878322	6.546669968	8.033066006	5.703297591	6.85419275	5.900781144	6.800319239	6.598678531	6.741150393	9.029783058	5.501652687	7.247567865	6.820860728	6.190283628	3.892434916
ILMN_1651958	2.959445237	1.740634721	4.17938915	2.960191369	2.809951783	2.922755641	2.308693067	2.207422374	2.974532211	2.382839724	1.925166486	1.827408723	2.323836451	2.026666623	2.75329428	2.24473332	2.893088224	1.990929392	2.601383787	2.23955594	2.524707637	2.849640471	2.460020722	2.391546108	2.284568912	2.06097913	2.294448209	1.749401195	3.27373263	2.130439456	2.732922379	2.041464654	2.589324108	2.134431364	1.752088096	2.209684876	2.094156187	2.186241663	2.477383685	2.455496989	2.391020236	2.321390847	3.375763561	2.616562994	2.605296379	2.240960328	1.915704053	2.423240663	2.234282802
ILMN_1651964	7.642691469	7.529132774	6.936053344	7.317600317	7.919438891	7.980012235	7.260303171	7.584302771	8.232525473	7.704758656	7.11090186	7.339905787	6.952791467	7.425567204	6.682922921	7.618552412	7.303169386	7.369892278	7.310944224	7.154214647	6.808569984	7.146226705	7.5783354	7.041670447	6.287767847	6.94907532	8.11386666	7.272102897	7.369892278	6.550934373	7.407756706	7.506360013	7.282286942	7.814033434	7.170661018	7.109049261	7.705241052	7.101585524	6.676221398	7.599716026	7.06031122	7.592004696	6.520808873	7.28954804	7.623993908	7.869491542	7.475296745	7.697888513	6.554897027
ILMN_1651966	2.31815701	2.965033935	2.119470162	2.633314704	2.326610595	2.149456679	1.730987667	2.119470162	2.588080057	2.364988027	1.858676733	1.909837788	1.512496184	1.9175133	1.77348406	2.142080796	2.481570209	2.096830291	2.167510325	2.979127011	1.77348406	2.032661124	2.061363997	1.646622587	1.781247492	1.628888257	1.798867608	2.030230533	1.736014158	2.476635658	2.395400831	2.114467882	1.80356438	1.979288944	1.559101968	1.938329355	1.963337188	1.686670739	2.481039654	3.334172333	1.835660342	2.145012502	2.128767395	2.423114427	1.743603462	2.097262408	2.343752014	2.175182317	2.234889343
ILMN_1651967	2.52793011	2.545945576	1.734558301	2.70132584	2.892505166	2.516408258	2.024487778	1.97077759	2.445263382	2.122710565	3.112716799	2.123168592	1.778766743	2.297118017	2.425232158	2.24293034	1.926745326	2.033387227	2.228137229	2.182607571	1.834255882	2.564770454	2.071409387	2.485688489	1.951754525	2.029188307	2.18960999	2.175303634	2.461512857	2.512279444	2.130347318	2.811740538	2.334524709	2.206983842	2.501504251	2.051573251	1.666344421	1.859551947	3.379676378	2.463654177	1.775526841	2.277911858	2.299477115	2.694668531	2.038588028	2.336450381	2.115224067	2.252156759	1.835374218
ILMN_1651987	6.267746594	6.441170679	7.039239698	6.90280823	6.588388944	6.40870263	6.60562709	6.970548679	6.164624888	6.861460144	6.371967818	6.916196804	6.078951338	6.131679257	6.613576109	5.518822739	5.951976575	6.030049522	6.944969871	6.747281663	7.369155379	6.654728589	7.453952017	7.960446035	6.792590916	6.600851918	6.034806382	6.928797143	5.848032061	7.063223291	5.44206708	7.170901284	6.278578769	6.954690366	7.094444213	7.625915445	6.285332468	6.271289935	6.947926165	6.814495397	6.645656557	5.745742256	7.306025405	6.016015207	7.465552957	6.516361077	5.120869727	6.481675034	7.377799458
ILMN_1652000	5.151801528	4.193923601	5.436963879	4.473298065	5.296448223	4.089813687	4.49284848	4.745651435	1.541271976	5.029461674	5.661912394	4.437991744	5.09734717	5.447939086	4.700928939	4.351192075	3.841039438	4.766906291	5.378639977	4.950633485	4.971741699	5.199637629	4.41426759	4.84837267	3.724603592	4.079502895	4.183552147	4.313131179	4.923416614	4.404785467	4.464903581	4.887738531	4.842193253	5.279829111	4.787906973	4.827042006	4.653962146	5.551853557	4.865868423	4.859742337	4.204673221	3.666801693	4.87228564	5.674167497	4.620942396	3.854709263	5.229046027	5.466342153	4.822683812
ILMN_1652003	7.212118686	6.957968605	7.968942924	7.88375279	9.219201651	7.614164662	8.083386502	7.98004408	8.362919988	6.8187554	7.327798662	7.274081426	6.689344399	7.438792166	8.250063956	8.686777056	9.601705564	8.787660621	7.927942979	7.69775774	7.837081989	7.404540099	7.740647456	8.79494259	7.015312556	7.944452111	8.79494259	8.817225542	7.9685209	7.498050803	8.325724799	7.502774973	7.519508787	7.813926248	7.678429275	8.056528175	7.982643368	9.470245252	8.227114382	7.79611659	7.664699916	8.538788934	8.123638944	8.636863502	9.046442558	8.736756905	7.542108828	7.541682822	5.996479132
ILMN_1652006	5.379769827	5.33624497	4.843129714	4.46510634	4.783443385	4.808252696	5.042149509	4.446398267	5.410379457	5.526978194	4.594800848	4.608759137	4.963208234	5.057167229	4.96922372	5.210660309	3.444311096	4.770625142	4.139862549	3.877257739	4.347786641	4.649580345	4.818478302	4.320159065	5.175675989	4.513545816	4.637345756	4.014048509	5.18755251	5.168658742	3.792312763	4.001150193	4.618673538	5.198017585	4.066715552	4.927208017	4.862249949	2.71278837	4.243526693	5.312917131	5.695039932	5.33624497	4.803374077	4.759543871	4.147966859	3.285744855	4.461533813	4.301713256	5.126683472
ILMN_1652008	4.188974431	3.719342988	4.446932893	3.451500287	3.658397253	4.226179091	4.696540968	4.090697495	4.233717614	4.853233239	5.065118392	4.794221741	4.056020109	3.646325595	3.163774972	3.842774174	3.781242797	3.628773842	4.879715065	4.032046185	4.540471413	4.200192393	4.453135728	4.920705998	3.952554672	4.200192393	3.659377085	4.088769413	3.765672661	4.629486411	4.669748653	4.494061803	4.359526962	4.746675704	4.973693457	3.759690615	4.19557236	4.475592505	3.965888696	3.453595186	4.116790734	4.202718263	4.995970158	5.043525884	4.066176509	3.798963615	4.657180923	4.78423512	3.801745023
ILMN_1652017	2.149186074	1.857554198	1.933632779	2.1238883	2.584734867	2.02482778	1.919685716	2.712070251	2.168072618	1.652003662	2.422640211	2.034073279	1.667811338	1.787419029	1.851362049	2.264721199	2.061887477	2.038937049	2.071677728	2.025380305	1.913753538	2.020428399	1.890518413	1.944616519	2.339576263	2.524501219	2.210191846	2.542133855	2.749752387	1.564338847	1.910974147	2.314041119	2.276826756	2.372244222	1.805319688	1.701533762	2.386869614	1.747231392	2.584121995	1.992810983	1.786041638	2.025380305	2.205982412	2.247156449	2.798470334	2.87095118	1.669812375	2.104138833	2.491183219
ILMN_1652024	6.931304738	5.907792128	5.906801227	7.184522039	7.439740706	7.403066392	5.58135746	7.157350388	6.748778038	5.6209504	6.660935119	6.933929302	6.741983862	7.092471355	6.494528328	6.112494616	6.709241053	6.86808585	7.047420329	6.367763354	6.498410904	6.784691502	6.658944431	7.054536933	6.247590027	6.492482067	6.81812054	6.755184907	6.886028994	6.292961222	6.40346625	5.807079362	6.680917779	6.904877595	7.018248502	6.756712894	6.632698074	6.997658196	7.193783692	4.898249275	5.832942241	6.59610588	6.263101391	6.540056904	6.429971452	6.68331901	7.288160779	7.295249124	6.901727254
ILMN_1652065	7.811098033	6.26478857	7.430196123	7.345790241	6.863608328	6.633682137	7.453176972	7.031711417	7.139271889	7.599470104	8.101225208	7.292101734	6.89828185	6.369020194	6.741977638	6.992553054	6.839188573	7.182046732	6.882962305	7.404757721	6.927496466	7.569399699	7.386359653	7.758185617	6.652490161	7.034498612	6.602719972	7.213139449	7.233890547	6.56768487	7.434809664	6.947758969	6.960390274	7.342319776	7.527696405	6.286030873	7.57104318	7.132344998	7.165617364	6.832150706	6.23712376	6.711695277	6.103425976	7.167098973	6.658787636	7.404230947	7.202345433	7.106354184	7.231795427
ILMN_1652082	9.959718702	9.999538989	10.10266798	9.74723584	9.389350374	9.544691959	9.67721374	9.777743174	9.638083091	9.991053218	9.827502391	9.77882579	10.19147368	10.10021662	9.741062323	9.910922777	9.734880856	9.364463945	9.3834315	9.517615707	9.541900573	9.719988164	9.341914036	9.67168201	9.816835554	10.01221233	9.719100987	9.505802534	9.966855177	9.847263843	9.975593741	9.889717692	9.900752556	9.932750653	9.68334635	9.498745986	9.700226674	9.660526762	10.07377357	9.927208526	10.02064499	9.705083399	9.428234424	9.810471199	9.565123928	9.909632908	10.227321	9.59414781	9.631712122
ILMN_1652085	7.289688722	7.882026858	7.540448095	7.981943338	7.82628158	8.178552173	7.565760939	8.047609593	7.69407154	7.175298343	7.945143416	8.137370652	7.613146068	7.828040483	7.855054856	7.636867343	7.896645221	7.905094159	8.272002591	7.243230403	7.776598655	8.11458298	8.018223816	7.680378014	8.320447243	8.098940549	7.730892385	8.094839696	7.594977617	8.041495383	7.560859874	7.72458254	7.808975826	7.896645221	8.123142404	7.823020685	7.882026858	7.482206468	7.78840497	7.732010735	7.927788449	7.731488329	7.970070261	7.917487027	7.717898198	7.641916847	8.299335368	7.936017757	8.146145111
ILMN_1652123	9.835605555	9.748891447	9.773127494	10.18116258	10.18683778	10.36126307	9.346589119	10.06453605	9.571362639	9.534888878	10.3390632	9.955727042	9.776670269	9.722762592	9.906018081	9.331886853	9.858211536	10.31605493	10.26596494	9.711669897	10.00590413	10.04684092	10.12604662	9.77752301	10.15039131	10.36126307	9.83946626	10.19330779	9.801652263	9.670787063	9.343501359	9.798063159	10.06688334	9.861262096	9.933771076	10.06688334	9.591311942	9.803563465	10.04787886	9.431428034	9.875999408	9.786002193	10.018906	10.00590413	9.974603305	9.6802605	9.741814879	10.05781223	10.20662738
ILMN_1652128	10.11389953	10.16272008	9.706912814	10.39912166	10.87270586	10.60459969	9.896223455	10.69023248	10.34287487	9.66483296	10.36775417	10.15138041	10.52511989	10.37112663	9.868067292	10.09077669	10.61309982	10.22290767	10.60347901	10.39795937	10.43133327	10.02760432	10.06829497	10.43810215	10.28025212	10.3448492	10.67203685	10.65535332	10.40118861	10.04876453	10.88319829	10.35925508	10.4847803	10.43600902	10.5716795	10.6615979	10.52055516	11.17765803	10.1263916	9.978858793	10.28815291	10.40349945	10.32700165	10.64018524	10.5716795	10.59747942	10.93870538	10.90752603	9.932839544
ILMN_1652161	6.186043512	6.08770224	6.384217378	6.275438363	5.466571776	4.232101938	6.275438363	5.844888706	5.316218837	5.778122479	5.750222381	4.62628459	5.511415214	5.196251355	4.806254228	5.215574207	5.697533584	4.744700443	5.150290409	5.553323815	5.405465117	4.47742687	5.788621576	5.301186965	4.978404393	5.522402122	5.933087789	5.420641955	5.122348145	6.619690054	6.082595217	6.400832119	5.017090276	4.550993552	5.620294793	5.592498961	5.655766038	5.074606162	5.277447759	5.987642099	5.74755889	5.74755889	5.264818268	5.369616979	5.834687799	6.336074302	5.387454542	5.454151716	5.607972958
ILMN_1652163	6.866534864	7.150595741	6.966098773	6.748918329	6.81487291	6.721016797	6.873958738	6.63571126	6.802517635	6.966098773	6.394026004	6.638629209	6.87623369	6.89772203	6.693764694	7.144014754	6.696973314	6.844861278	6.469587956	6.658185961	6.886185676	6.686509983	6.604532075	6.763670635	6.913710162	6.888944744	6.794260456	6.541073308	7.02720443	7.053643312	6.614990911	6.474506644	6.918667179	6.841663918	6.631976914	6.618387423	6.688394306	6.049198258	6.838831298	6.870345752	7.159595955	6.699756893	6.768872448	6.28440891	6.681272205	6.874851573	6.521046679	6.34061902	6.953385911
ILMN_1652164	6.2564727	5.800251608	6.443805547	5.643816435	4.766650036	3.67272406	5.374982462	4.520803291	0.787923237	6.119255185	6.135001312	5.575739043	5.797963512	5.359725001	5.559309888	4.95799902	5.708164556	5.014856056	5.176550135	5.095076499	4.879432844	5.552909158	4.968426064	4.918933048	5.637907488	5.993890227	5.403062853	5.645960241	4.927747657	5.865065308	6.023177544	5.603923851	4.900273791	4.775867905	4.841126779	5.632054679	4.744674764	6.316942627	5.744459372	5.642055046	5.01542184	5.117281464	5.003847534	5.540069029	5.505346439	5.977885405	5.279598037	5.262164948	4.637106103
ILMN_1652185	9.495385699	9.018004735	9.450174528	8.901166594	9.507334213	9.574425005	9.284884716	9.31403197	9.902610341	9.380683957	8.277863679	9.235461596	9.454883501	9.177774333	10.05411846	9.190520404	9.902610341	10.31421019	9.448603971	9.447797104	9.516442215	9.18909816	8.678451192	8.78043939	9.144425922	9.474307891	9.39505699	9.267937783	9.852793974	9.371975391	9.196117391	9.426337402	9.111592319	9.551285988	8.627389856	9.214652455	8.82876242	9.282066363	9.500897958	10.12724619	9.647933846	9.007968544	8.961380016	9.477632655	9.64705231	8.935021561	9.200943571	8.619690867	9.132250201
ILMN_1652198	8.649617623	8.918161914	9.068196968	8.313211441	8.843403887	8.969339119	8.597413965	8.992902215	3.953849601	8.469002457	8.68570777	8.843403887	8.885317044	9.137240394	8.749077151	8.641318273	8.360355993	8.648621982	9.25979948	8.63703138	8.457001154	8.903781054	8.784923178	8.342145074	8.456086317	9.194099054	8.498968011	8.86030284	8.622653111	8.880233044	8.983677019	9.185411204	9.020273505	8.740326844	9.086814936	8.627030651	8.533856724	9.246054337	8.92310963	9.082987511	8.937007358	8.502914332	9.159657202	9.581460155	8.902726476	9.011253094	9.082987511	8.694600195	8.889100822
ILMN_1652207	12.30195367	12.54878492	12.56937981	12.58462295	12.51385693	12.68161621	12.67540691	12.73528998	12.37616572	12.37185706	12.61626415	12.66421439	12.64314238	12.24403	12.50863884	12.41933828	12.64833805	12.62203194	12.88517811	12.91085765	13.07471881	12.83997558	12.8461184	12.80204858	12.64314238	12.54326333	12.59484141	12.69815007	12.48473536	12.53283317	12.6376187	12.72900145	12.67540691	12.75351051	12.93208862	12.80204858	12.59986768	12.49000501	12.6376187	12.63253268	12.49000501	12.68161621	12.78343121	12.6270383	13.00964581	12.45588458	11.92787652	12.82709008	12.90354274
ILMN_1652215	4.89385702	4.127522674	4.547750306	4.735712416	5.02293701	4.660613812	5.625939351	4.821248783	6.245202863	4.498121549	4.327163122	5.106574201	4.542780579	4.141161942	5.497120065	5.378038094	5.201263846	5.783248031	4.46699357	4.487682329	4.663972708	5.462796328	5.087868931	6.320799108	5.604998906	5.375556411	4.665622037	5.104029016	4.392159228	5.724786601	4.606858404	5.344433042	4.124341348	4.252929046	5.216706213	5.276419693	4.784940269	4.672080171	5.814393758	5.459539588	6.124342771	5.142664446	5.044529896	4.144821739	5.232231923	4.750547891	4.252409075	4.380747181	4.600807164
ILMN_1652223	6.900972431	6.534721018	6.214876744	6.392113829	6.892516589	6.716426351	6.187300722	6.872890263	7.055082962	6.331438561	6.290825875	6.426160634	6.519766203	6.753843479	6.6460983	6.485878715	6.336931605	6.491847332	6.187300722	6.471975087	6.181597468	6.543946559	6.160694057	6.473330859	6.39749331	6.161189381	6.877176904	6.475757499	6.810808533	6.045363859	7.012711855	5.918318146	6.515802485	6.635530008	6.453128691	6.433906394	6.712957181	6.588236535	6.035608501	6.041895295	6.046353431	6.53022165	6.357205654	6.637788566	6.284716731	6.552179438	6.723900881	6.864726918	6.064811957
ILMN_1652237	3.948915688	6.018113518	4.986040762	4.728893757	4.3058044	4.086763806	4.845678119	5.355443236	4.51551647	3.10219154	3.566395144	4.789690461	5.638467464	2.667311134	4.730992802	2.367633522	4.771142673	4.840693799	4.97852382	4.521167352	4.670241091	4.718612883	5.856140181	3.925326301	4.902766021	5.628534871	6.102775904	4.849902952	4.370275991	5.144136779	3.467022649	4.131895569	4.37782659	4.56636254	5.672478933	5.190496451	4.030041466	3.991212854	3.126425735	5.359738138	4.38269294	4.65412461	6.189227713	2.236037961	5.636691509	2.965829065	2.922666894	4.338045581	4.714972038
ILMN_1652277	3.909879605	3.548952064	5.892709977	3.253184666	4.022827852	2.380876572	5.424960316	4.495230461	4.018620424	4.980566036	3.228638637	3.851829867	3.634790364	2.592046835	3.603692625	5.009221909	3.92273622	3.148500705	4.921789969	3.868829262	4.625772563	3.102557547	3.047958006	4.653902837	3.906897539	4.262807573	4.290566653	3.772835411	3.831810737	4.791495104	4.250390896	4.050751286	4.010004294	3.881086134	3.986276344	4.382963337	3.493736389	4.502187831	4.193877237	5.287347095	4.104251488	4.177152805	3.625108303	3.233616145	3.541386937	4.15781877	4.513085336	4.220859074	3.286455469
ILMN_1652280	6.294001356	6.569089617	6.298203683	6.200307875	6.076603913	5.683554432	6.078740263	5.84959502	4.618875381	5.533980479	6.077142886	5.759650578	6.309424078	6.827473524	5.6908391	5.69815587	5.370629901	5.682369249	6.928758145	5.755685703	5.66043256	6.396688762	6.270072509	6.543559972	5.277582755	5.687397009	5.313130217	6.766211453	6.294547905	5.997692842	4.807744576	6.418281948	5.989244326	5.28506154	6.243237477	6.314138618	5.17261654	6.261668375	5.500063436	5.729973581	6.224120768	6.037002683	6.954448737	5.965543987	6.360684009	5.868969892	5.826180091	5.488759312	6.879279594
ILMN_1652306	2.552123306	2.164581746	4.004029616	2.733100781	2.319027739	2.677563661	3.750443288	2.869579355	3.232350947	3.613821868	2.690427145	2.868858015	2.924377979	2.906381549	2.662413713	2.436464914	2.570794193	2.234415006	2.781267952	3.220587849	3.548952801	3.044271558	3.210729991	3.593163224	2.729129088	2.594588011	3.116709307	3.068770885	2.909285142	2.346647939	2.532757498	3.624581667	2.96610615	3.09981763	2.464515276	2.876137943	2.830758558	3.64920127	2.708945909	3.120972261	2.695087704	2.595716636	3.070213355	3.042692672	4.007230231	2.766385771	2.602206317	2.529494454	2.661800716
ILMN_1652331	5.733504924	5.470959446	5.405285881	6.773125015	5.697426939	5.823569204	5.155568845	5.733504924	6.311116723	5.636328349	6.294651039	7.05406637	6.042917658	6.031759849	5.185804843	5.675754201	5.330903095	5.433164063	5.665302442	5.753888969	5.756206688	5.624025054	5.723908922	5.132631045	4.75442549	4.831867374	5.317249203	5.697426939	4.98882988	5.467711328	5.657262835	5.604979374	5.918625564	6.10882072	5.798337312	5.770597416	4.697028546	5.772355065	5.536574189	5.422548305	5.317249203	5.665932451	5.524757231	6.007269428	5.832438459	5.638124454	6.346704059	5.873713028	5.482180064
ILMN_1652333	8.864807015	8.570511571	8.086297943	8.667693336	8.336878204	8.317776471	7.886993922	8.41163845	8.414256702	8.391607758	9.154644706	8.006010819	8.702458632	8.054177233	8.71410726	8.835224937	8.001088359	8.193929436	8.401916644	8.396419619	8.88173307	9.092193588	9.158059887	8.62469926	9.067487016	9.009779383	8.217530774	8.175929377	8.980954115	9.048456473	8.212784424	8.484873516	8.832761768	8.891662194	8.475058459	9.02209354	8.843535571	8.76613672	8.539442357	8.752026011	8.861209083	8.398107763	9.113602546	8.67054117	9.15604849	7.788926494	8.332591688	9.108754347	8.975412351
ILMN_1652348	2.590019825	3.132288972	2.544690215	1.636610795	2.419198774	1.954762299	2.700948675	2.132097468	2.488686218	1.453142953	2.33744304	2.541783725	2.600353945	2.218537228	2.182794202	1.845819182	2.149061719	2.090683511	2.75818746	3.195145475	2.254661285	2.548795798	2.333973136	2.759595859	2.464745716	2.102724351	2.179129396	2.086267816	2.045766951	2.654831482	2.447251604	2.917263276	2.043006109	2.014655533	2.229255836	2.591788956	2.339377672	2.04996593	2.140896064	1.874859666	2.170946019	1.735574214	2.56213189	2.481576923	2.66134358	1.874323744	2.446711419	2.667227663	2.008031769
ILMN_1652357	6.564586321	6.305810176	5.647003716	7.147663279	7.087152822	7.229182311	5.919955479	7.020847548	6.692467893	6.442499776	7.265662619	7.249300175	7.127389695	6.921853262	6.790836492	6.642388359	7.211597665	7.402779047	6.866974611	6.65429941	6.901221531	7.03986553	6.93830862	6.965048206	7.184618521	7.280788675	6.877869926	7.652757811	6.890044472	6.595816618	6.885951561	6.294238621	6.972242971	6.547121241	6.887240694	6.727483023	7.092454537	6.7392221	6.854103739	5.923755276	6.580469238	7.118244191	6.499048696	6.649586255	6.317475164	6.945534279	7.690854053	7.189881688	7.202462983
ILMN_1652366	2.206790972	1.872996402	2.044616656	1.623830655	2.404920437	3.121282521	1.782293758	2.344279786	2.409353066	1.96956802	3.093403838	3.032930632	1.54547051	2.266930152	2.209270166	1.29918064	2.014357848	1.941735605	2.55699545	2.10406957	1.710336486	1.898428057	2.349358916	2.201539932	1.963346634	2.496035312	1.71893672	1.648918307	1.285951042	2.073188793	2.201539932	3.083061052	2.522597873	2.356151254	2.951568835	2.145696048	2.124065919	2.151910266	1.978970151	3.641945679	3.13018373	1.585269164	3.162782113	1.803560886	2.577711263	1.794794572	2.586662057	1.980955143	2.074589505
ILMN_1652371	4.040930028	5.012348305	3.809936766	2.737333378	2.155265851	3.505281626	3.216572376	3.436185363	5.117439189	2.738713186	3.349297157	4.416528105	5.218208558	3.247835798	4.142303519	2.280917842	3.013579195	4.565433203	2.569101622	4.043759719	4.508328791	4.876916574	3.479741055	4.225460012	5.293895581	3.297014451	5.028210847	3.186797526	5.011102891	3.537720103	2.806860423	2.906690335	5.53432691	2.967102449	5.146787771	4.142303519	3.94003497	4.262093131	4.039087106	3.721546713	5.122778467	2.515152653	3.647401224	2.933592348	4.09013253	3.704259131	4.829812777	3.250542872	6.024288211
ILMN_1652379	8.040099571	7.649454489	7.822554168	8.378983703	8.361397803	8.626685477	7.889660898	8.539196406	7.854083169	7.665716528	8.359877821	8.275672154	8.645022144	8.258273727	8.631594646	8.268020114	8.652848435	8.56569231	8.723328992	8.255637736	8.700757606	8.971350361	9.100705031	8.455654757	8.812527848	8.382256822	8.349151655	8.450880239	8.442888304	8.357131151	8.313398824	8.326920714	8.126688392	8.328973321	8.329466548	8.587002454	8.709714636	8.618005811	8.323612008	7.655172909	8.119714375	8.369223783	8.541941759	8.369223783	8.727655098	8.286464892	8.613585179	8.882738439	8.876310111
ILMN_1652381	5.285188463	5.485623534	6.473226026	4.084373046	4.743446586	3.750486832	5.521975008	4.558098394	2.492860171	5.098759138	5.22228204	5.068208155	5.409159177	5.261246966	3.133905499	3.846215611	5.431120967	2.874110288	4.823756153	5.37625332	4.230028584	4.306656085	4.984923089	3.854764161	3.680766144	5.567710067	5.442879219	4.636361462	5.661725102	4.630826557	6.115020327	5.803612177	5.492765573	4.996902659	5.261246966	4.827626015	4.629544397	6.20559544	5.886302402	5.641363112	5.217559472	4.622104127	5.406948988	6.385000503	5.047081134	4.932565605	5.549775458	4.206827347	1.945428054
ILMN_1652394	7.115863517	7.665564541	7.818062695	7.545472514	8.046819894	7.745731934	8.419358834	7.649090215	7.682204791	7.516967109	7.552297396	7.68171232	7.657364524	7.167456128	7.501912385	8.009562143	8.104310504	7.728288802	7.26851313	7.573994172	7.806134247	7.379619167	7.418031073	7.577710528	7.952091899	7.94927366	7.978925784	7.985621439	7.808964477	8.187418196	8.400271288	8.346519143	7.558192863	7.898259316	7.942233259	7.731453605	7.846090809	8.1585762	7.576394086	8.597155806	8.329246485	7.658319016	7.383820397	8.251100905	7.943554535	8.027605183	7.693771074	7.630970662	6.843613365
ILMN_1652407	6.761329397	6.814018011	6.767983089	6.76332931	6.062936516	6.595817522	6.175601905	6.731896734	7.099353259	6.335808423	6.491886054	6.700146655	6.655681086	6.901272996	6.023477796	6.682313755	6.457255422	6.642247361	6.682313755	6.812437421	6.929779978	6.616734318	7.002085811	5.502427624	6.823190131	6.569539151	6.361285648	6.780523263	6.799168931	6.510660395	6.530623404	6.466813565	7.232585252	6.651789163	6.336848645	6.617260565	6.66725083	6.256535943	6.587930863	6.35461707	6.405518714	6.669861691	6.669861691	6.519114507	6.808380576	6.707135642	5.810741751	6.653475727	7.194060851
ILMN_1652417	4.584988563	4.980095267	5.556682295	5.798287646	6.438497549	5.725452088	5.551069394	6.157572794	3.968231587	4.79250903	5.841752423	5.874082335	5.431362069	5.341504037	5.050651845	5.792365397	5.982306784	6.417017051	5.417321828	3.9601563	4.047937772	4.588736343	5.176731169	5.657633194	4.09771299	5.32932857	5.838812722	4.617286676	5.570705948	4.53565624	4.977954116	4.515044041	6.085965122	4.896512051	4.602281924	4.778779885	5.665314215	6.208078558	5.670722763	4.927855859	3.975550858	6.036948584	4.81975885	5.033875989	5.202125649	5.579048842	4.686367325	6.091738063	5.266167298
ILMN_1652431	6.943353812	10.43172784	10.00828196	8.987091163	8.933272247	8.645410998	9.577941063	7.411744596	9.228958771	11.02714346	8.913665237	7.912761613	8.655006778	10.06970184	10.20679057	8.793615091	9.642057922	8.477752926	9.297893845	10.92223157	8.109326843	7.855097303	9.442606222	11.16779502	8.417386813	8.940701096	10.41666165	9.837503982	9.126410718	8.478295795	8.748769917	9.174918983	8.675599344	9.703984777	8.739334803	7.477807718	9.279139401	9.731653358	6.661230055	7.867778911	8.650783799	8.38723639	9.287477622	8.393305023	10.40615356	6.434092987	8.968460577	7.584205372	7.952214385
ILMN_1652434	3.818085792	3.886767942	2.341944085	4.256357654	4.649006646	4.468266174	4.240551269	4.440390403	4.132646233	3.727574203	4.681646703	4.443809981	3.780505406	4.03735987	4.337836909	3.08827644	4.25803459	4.18270778	4.261502417	4.677919496	4.827129212	4.327371576	4.138366532	4.594075555	4.354381581	4.294984939	4.562214803	4.191902923	4.204390759	4.732141315	4.597259485	3.815359219	4.093488345	4.320493794	4.895488367	4.601382132	4.716741731	4.348462163	4.41586999	4.129857602	4.565649745	4.158853944	3.317415021	3.669861114	4.186236844	4.11905799	4.623350137	4.30921856	4.275367315
ILMN_1652445	2.038465191	1.693639513	1.485816813	1.978671577	1.807328526	1.649683962	1.62627277	2.220323559	1.886354676	1.88224822	2.703738311	1.954727576	2.164136042	2.308844213	1.956637267	2.577161566	2.067165967	1.919521488	2.520465243	3.060690652	2.173269804	1.930281528	1.444432739	1.926161095	2.21310215	2.513206921	2.08089119	2.039334391	2.346115104	2.310374308	2.603292698	2.60134583	2.009688405	1.992920943	1.805325661	2.209845908	1.675959537	2.138777041	2.099140512	1.956637267	1.918115427	1.556841844	1.992032614	2.349270028	2.461851399	2.102628558	2.426721069	1.83514554	1.704173932
ILMN_1652486	6.354955483	6.857804363	6.787254403	5.875863807	6.581004127	6.147720439	6.737173573	6.719826664	6.651514192	6.893406043	6.465198773	6.273101381	6.739967294	6.515775939	6.299956492	6.602676828	6.251832213	6.19381397	6.425766191	6.756984221	6.824641445	6.278623984	6.388608332	6.555593749	6.467629655	6.26772427	6.258447852	6.203612388	6.587744158	6.873984081	6.383661303	6.932201796	6.461681506	6.743275894	6.557040169	6.428616988	6.20979156	6.230426214	6.609359726	7.120168898	6.981771754	6.403853369	6.795227784	6.768389798	6.617183993	6.166898432	6.211393732	6.283684803	6.405877457
ILMN_1652487	4.900344356	4.131713656	4.750950804	4.36087762	4.850715483	4.358141326	4.148632199	3.686549348	3.502676783	4.797501577	4.828058494	4.115060149	5.066862914	4.985462453	4.511744992	4.318453582	4.204755386	4.930142237	5.312790498	4.140686049	4.454995628	5.199843903	4.44812232	3.96366537	4.066001623	5.080410117	3.547392367	3.918483735	4.22011273	5.07038309	3.921273721	4.630416204	4.925642482	4.346345224	4.160198296	3.368332802	3.930587399	4.239754613	4.866024364	4.859585437	4.512654026	4.662809198	4.791719131	4.845777022	4.141601903	4.851520646	4.933711015	3.710329415	4.932345726
ILMN_1652490	6.554290456	7.016171563	7.778947956	5.677957811	7.49332448	6.920671701	6.523535283	6.365387382	8.543861392	6.921630115	6.911864825	6.613836651	7.24436912	7.166244672	5.501780325	6.199545273	7.033822713	5.102523976	7.441973694	7.509905684	7.247143463	5.968863403	6.729633687	6.325769522	6.666221322	6.09261948	6.958700267	6.457030339	7.234782658	6.226272737	8.135273567	7.806631716	7.13455285	7.180811238	7.520758544	6.496511324	6.855950547	7.863228963	6.84795212	7.994033059	7.993531351	7.066368768	7.504689939	8.374644838	7.507993731	7.917961109	7.547451628	6.359544947	4.934558082
ILMN_1652505	8.066491901	8.030034791	7.995064276	7.950909727	7.34300176	7.77279872	7.76247573	7.797916243	7.729136911	8.06166452	8.044905684	7.91331968	7.96139368	8.046696302	7.907363515	7.926907548	7.78011948	7.861420404	7.850342706	7.767749868	7.697261349	7.946244336	7.657166999	7.3840541	8.146862221	8.103096499	7.744376654	7.83087165	7.721290151	8.000110947	7.852815262	7.983235512	7.899899206	7.641242348	7.638586948	7.584843153	7.947165899	7.620654918	7.791257956	7.848963344	7.9777378	7.712597709	7.96805826	7.681158916	7.490723235	7.651817184	8.117545063	7.675031619	8.06556421
ILMN_1652512	6.448974546	6.136672642	6.736414383	6.094616356	5.487189256	6.335112388	6.111779911	6.574412055	6.229866027	6.121594699	6.462373845	6.479580665	6.695686509	6.188247667	6.712641697	6.506052636	5.610167708	6.409524559	6.318891855	6.180455199	6.299367572	6.399166648	6.511139365	5.956309551	6.206711012	5.943870702	6.369178235	5.462758034	6.791540435	6.173576477	5.567547067	6.256857095	6.832439951	6.147528419	6.357138022	6.340875977	5.838919035	5.914525816	6.529485503	6.138851179	5.64121826	5.566952426	6.348691499	6.091320922	6.548403748	5.507546621	5.680321252	6.447422339	6.643684173
ILMN_1652521	7.741885789	7.326306886	6.976189355	8.085026844	8.001555085	7.971881955	7.466167898	8.163585646	7.482931238	7.165475832	7.841892202	7.60707103	7.534782164	7.531249268	7.416359811	7.577888497	7.735988348	7.827208883	7.667073506	7.644063762	7.740492649	8.040707821	8.11553578	8.00105323	7.553815107	7.494603446	7.763867239	7.981064419	8.001555085	7.558332988	7.957874557	7.303881318	7.868782518	7.979710084	7.86109755	7.848271652	7.852773457	7.720858311	7.707060677	6.954077116	7.472116212	7.86335022	7.591897137	7.779921552	7.824838195	7.816508719	7.621380736	8.141961766	8.067475241
ILMN_1652525	7.261115305	7.115456027	6.542647846	7.682915548	7.410458447	6.51925501	7.363766764	6.801883577	6.243671916	6.961131358	7.262530669	6.664613092	6.994051482	6.854946053	6.219411853	7.39497715	6.382426564	6.588546383	5.155496669	6.26110205	6.563067391	7.127633809	6.034059929	6.829298746	7.635908257	7.284114221	6.125302486	6.693777088	6.545829096	6.303304611	7.100321501	6.523817858	5.88309429	6.22037698	5.916585843	5.5995615	6.552925554	5.181992228	6.562010036	6.492723476	6.932826259	6.610940685	6.024755338	6.06286236	5.078112092	7.010805493	7.366780113	5.8086719	6.88671277
ILMN_1652540	5.94982661	5.266145899	5.15176948	5.629024195	5.570348981	5.457223499	5.010137615	5.33861055	6.491785114	6.272320918	5.046024557	5.713393679	5.33005271	5.26082963	5.97018839	5.484239607	5.238523781	5.816350472	5.806235056	5.743171634	5.835638548	5.926975706	5.864853059	5.928911545	5.039851865	5.035983967	5.555882167	5.557453975	6.157568578	4.714036414	4.796731694	5.036668405	5.439374013	5.223471785	5.31550248	6.107824659	4.988904912	5.322440624	6.170249678	4.521468368	4.956053542	5.325912036	5.802830381	5.281448374	5.28554942	5.334464676	4.487300398	6.067939725	5.669722428
ILMN_1652580	6.249271196	6.136000887	5.891443399	6.108235142	5.022987804	5.874139947	5.717941751	5.842116113	6.003020841	6.076720664	4.966590478	6.084319047	6.104983841	5.746491755	6.099723342	6.396935916	5.528702217	6.244703695	5.199486862	5.37189561	5.603884163	5.720770392	5.733481451	5.478621359	6.448460999	5.824284635	6.154662069	5.381564083	6.381470917	6.02483516	5.589305472	5.457926017	6.371379241	5.853728246	5.501782385	6.018771485	6.072579952	5.242906966	5.880675781	6.52016804	5.883834422	6.02530436	5.896813598	5.25050472	5.554388075	5.479236685	5.929334282	5.506865049	5.993969923
ILMN_1652594	7.221693534	6.936595377	7.195875502	7.070194298	6.764755558	6.941639344	6.915791912	7.206700461	7.164230778	6.921038307	7.160679252	6.879206406	7.281171301	6.710029255	7.455642615	7.030523494	6.233008718	7.205783239	6.996511442	7.052001141	6.855864646	7.248478132	7.32687675	7.051114657	6.941198997	6.914876836	6.946262849	6.57791215	7.179890926	6.908788034	6.476645336	6.891383313	7.002221551	6.967320083	6.95990521	6.981688682	6.588826538	6.594035083	7.06170426	6.86606986	6.980350247	6.966902588	6.970919341	6.872662207	7.003663045	6.86606986	7.02906178	7.099384393	7.41639405
ILMN_1652602	3.402182033	2.966129674	2.097669851	3.396655319	2.998921398	3.666213082	3.276868681	2.549719352	4.08939679	3.243021524	2.795068142	3.010214817	2.341124385	2.856778501	4.032084177	3.036087065	2.955321112	3.338436995	2.947001048	4.288894202	2.826641744	2.80336179	3.04804458	2.815708768	4.075889604	3.017824731	2.707891215	2.844603624	3.019673092	3.169223553	3.26459751	1.753474653	2.361527967	3.249476995	3.237453163	2.971981013	2.987243606	1.917932564	2.624268673	2.606491373	1.59749996	3.363506401	4.388934545	3.057357291	2.44332753	2.748441927	2.543927822	3.650389944	2.402066207
ILMN_1652609	4.068648077	3.93578358	4.993154158	3.955011033	4.532276486	4.074813945	4.974935687	4.582912881	5.233987998	4.419612287	4.346130293	3.964026245	3.799672209	4.062782968	4.402256624	4.968947764	4.542641606	4.168544614	4.255684094	4.158961634	4.153921319	3.953325839	3.441972912	4.358296643	4.486625157	4.532276486	4.777866147	4.541789363	4.902334272	4.830322164	5.214134405	5.173074011	4.545742506	4.26853857	4.845772109	3.653545165	3.716861368	4.556139755	4.320940112	5.193532581	4.948997575	4.673281452	4.528359674	4.813488138	4.636835024	4.520314964	4.50114122	4.13923667	4.200409372
ILMN_1652631	12.94186361	12.22968032	13.02294164	12.72797934	12.45480433	12.21728828	12.80970889	12.59125015	12.90127695	12.76204671	12.61182966	12.61182966	12.42162898	12.5058383	12.29122341	12.84958676	12.61182966	12.25845694	12.51481897	12.63833265	12.42162898	12.5103431	12.55494835	12.51929387	12.44011041	12.35755014	12.62225234	12.44935696	12.61182966	12.49109118	12.9212668	12.29122341	12.84283464	12.69370754	12.56004993	12.25845694	12.68262646	12.75064604	12.59578543	12.80310867	12.67741037	12.54958359	12.22174383	12.68262646	12.33506179	12.84958676	12.79752996	12.68262646	12.44472759
ILMN_1652647	5.095397272	4.875545461	5.624800238	4.96687425	4.723976922	4.46867541	4.522085142	4.93066268	5.909982644	5.640176708	4.731479046	4.834816289	4.841557111	5.014798897	4.124118179	4.880759234	4.453223741	4.339645084	4.785133386	4.702193826	4.801213399	5.152685217	4.514725051	4.215158695	4.884648674	4.875545461	4.665532961	4.267675106	4.990684013	5.053280843	4.803192251	4.791097449	4.834105581	4.811819656	5.115223317	4.694517206	4.370609604	4.516316157	5.067220332	5.175934167	5.114631557	4.251672492	4.398740977	5.138653467	4.975750734	5.066646502	5.321273477	4.760865481	4.814544135
ILMN_1652650	7.160597013	7.834684287	7.887430196	7.304620351	6.442684369	6.98849104	7.271451805	7.128943555	5.492577839	7.276165031	5.954780966	6.480598882	7.662144745	7.529686669	6.402806935	7.297675725	5.880512392	6.590969695	7.080100409	6.908942295	6.717052095	7.130205327	7.67811416	6.382274621	7.185523197	6.870074271	6.359221427	6.76048815	6.827025711	7.492145097	5.172661955	7.363343553	7.686763692	6.893859241	6.548754553	6.87966973	6.773002744	6.897031023	7.147136745	7.08442021	7.336281539	6.649134802	7.648029466	7.057255738	7.10041701	7.099221589	6.284862313	6.157930213	8.217130806
ILMN_1652677	4.224773075	5.231050178	5.062331292	4.882669099	4.084799661	5.020697973	4.680712364	4.21818719	4.264369668	3.383213618	5.094006185	4.79040771	4.131141126	4.426073107	4.613936159	4.109952957	4.501599713	4.750469243	5.179876555	5.423126612	4.200303664	5.666939297	5.349699561	4.962499665	4.077699073	3.825090825	4.050942348	4.737476369	4.562731753	4.081390309	4.451598219	4.918489263	5.26030887	3.914842639	4.544798504	4.61544542	4.473105785	5.165748463	3.963332831	4.821767432	4.729769066	4.783257363	4.725332315	4.992130455	4.531621107	4.186157619	4.237962621	5.115502467	5.016186566
ILMN_1652693	2.617713636	2.063950647	3.688708145	3.021868157	2.31644864	2.289114904	3.11549655	2.11042328	1.908314121	2.520491412	3.51905191	3.218159347	3.632786602	2.115591899	2.094142942	2.31090803	2.66032759	2.281149535	2.120609427	2.114206863	1.882510961	3.616681346	2.600273277	1.944974206	2.496488975	3.205224003	3.178743758	3.016620199	2.224747258	3.478927758	2.359602788	2.424254801	2.540393555	2.194049414	2.665287284	2.28213215	2.012362261	3.015743081	3.151804662	2.339609447	1.846437659	2.357949473	2.021953632	2.630235019	1.802559168	3.871544335	2.926088286	2.428841687	2.688063232
ILMN_1652694	3.478540504	4.109654059	3.215948724	3.809404261	2.90449317	3.476788286	4.312883528	3.947488802	4.590047663	4.425178699	3.847810315	3.646487262	3.525164741	3.499994309	4.307422803	4.280136213	4.915973114	4.462136966	3.666819661	3.787572837	2.938129603	3.181375206	4.135757603	4.524514921	4.400367963	4.108729232	3.798177848	3.845020368	4.053888406	4.794947956	4.179705821	3.672249599	4.151110281	3.749320668	3.186136339	3.567919125	4.272877433	4.277262813	4.616105489	4.742355037	4.174376434	3.546274087	4.124534286	3.44217158	3.927532293	4.064574628	3.885806508	3.638098943	3.822494289
ILMN_1652701	2.401906609	2.28033049	2.317612483	2.867517403	2.712424505	3.280122614	2.942538796	2.170460057	1.797558622	1.516840219	2.335971618	1.847083246	1.838379297	2.066397821	2.227329165	2.210785112	2.864114672	1.979589193	1.980101709	2.533079086	1.395510337	1.710639645	2.205991892	1.273605402	1.720612144	2.703362785	2.119371087	2.748660191	2.434012341	2.438109058	2.448884229	2.173624868	3.006459036	1.985512798	1.450502998	1.856661924	2.440547654	2.148050508	1.822799647	2.434508562	2.402514084	2.974856699	1.654722533	2.621171049	1.703377097	2.395626701	1.985512798	1.77869321	2.153673227
ILMN_1652722	6.449156973	6.745160314	6.711919685	6.850176393	7.849147107	6.760334383	7.334020551	6.482793644	6.467791537	6.541455201	7.027558673	7.045480743	5.538795829	5.859405086	6.560644061	5.259189223	7.316387372	7.068972373	6.835346381	7.275779725	7.201308694	6.839457366	6.992387849	7.931556928	7.07448525	6.753758012	6.989559343	7.410691926	6.083689062	7.080324405	6.81142037	6.484249786	6.435871635	7.011314649	7.316387372	7.248089923	6.712362645	7.078482075	7.105746207	6.223460914	6.742261323	6.93639682	7.451298208	6.617111465	7.821437629	6.617631256	5.898048427	6.609456978	6.472261338
ILMN_1652749	5.965873826	6.798413389	6.432404109	5.942220235	6.521595042	6.046038959	6.735151357	6.064099818	6.879437698	6.498366491	5.582883969	6.173401546	6.709988681	5.47669638	5.662443541	6.741324481	6.327404404	5.59036754	6.241793642	7.307724708	6.661892334	6.219828323	6.263862509	5.427367419	6.083264774	5.949002378	6.335783278	5.972425751	6.538734559	6.709157981	6.936640693	7.11875958	6.380067158	6.116430252	6.600717538	5.915859382	6.20741685	6.587385202	6.469881863	7.305032265	7.050771822	6.493950369	6.83937835	7.096077367	6.916973857	6.48272782	4.41658936	5.739963689	5.874545227
ILMN_1652753	7.658027356	7.320182476	7.510495473	7.226865686	6.609987505	6.690271601	7.228947119	6.922739971	7.107773025	7.463289818	7.393969727	7.416987215	7.607256502	6.888711587	7.392997336	7.249821025	6.966153086	7.383763932	7.498976939	7.20994784	7.296548515	7.165366122	7.496915664	7.105287801	7.521287573	7.412818661	6.94849527	6.686005582	7.391923031	7.534679898	7.040898738	7.39904076	7.582576433	7.337446717	7.300763832	7.320182476	6.774177827	6.90176464	7.294527279	7.541547433	7.50949346	7.194567682	7.460175647	7.145860184	7.556165413	7.053627606	7.27539403	7.08727263	7.855463282
ILMN_1652754	9.123781442	9.936029922	9.796842534	9.822307266	9.241252218	9.8922695	9.344704616	9.499741467	9.608901206	9.654466194	9.287886337	9.71344357	9.729473567	9.418022553	9.912619039	9.803688861	9.402751302	9.483053806	9.627442767	9.342451668	9.641772562	9.503530103	9.832128687	9.657361762	10.04381243	9.693467223	9.563472178	9.477999133	9.395953504	9.471041256	9.228098616	9.770874512	9.891466987	9.594442498	9.717030092	9.59513876	9.379805688	9.016250256	9.475499033	9.636301483	9.559446696	9.484864794	9.820845478	9.43719026	10.09343232	9.420882969	8.576250505	9.419778898	10.09523446
ILMN_1652762	7.159450699	6.973392946	6.944342036	6.195636421	5.927826609	6.546157038	6.233962618	6.634345924	6.770077478	7.321338821	6.455381719	6.604885471	6.774276442	6.521555747	6.453362558	6.212272468	5.866213163	6.48644294	6.629923516	7.297457904	6.852708579	7.052707259	6.976351387	6.786999659	6.404203688	6.172767796	6.272562837	5.567561162	6.902819928	6.645651697	6.17124881	7.316853473	6.81833091	6.702050899	6.906068551	6.956691379	6.337001034	6.117916059	6.580530498	6.648144463	6.832822928	5.914662111	7.011489202	6.47768996	7.168612586	6.037939198	5.338815524	6.922204153	6.856430856
ILMN_1652777	7.847819444	7.835937152	8.487239489	7.356077895	7.336632707	6.777412277	7.429083162	7.490030577	7.205057153	8.045296486	8.076626461	7.32671095	7.851815088	7.315856763	7.232696575	7.998640695	8.272270693	6.553979844	7.746182557	8.160927059	7.246766217	7.707789593	6.43904936	7.671424806	7.258500504	7.577122365	7.8339651	6.78077408	7.292079105	7.655601023	8.641256582	8.618902509	6.998140042	7.916010588	6.805651141	7.704328144	7.496107212	7.362666098	6.930074003	8.533134577	8.226059742	7.836472458	7.509384077	8.514000793	7.358874793	8.172380245	7.701832837	7.313938646	6.310744573
ILMN_1652787	9.007143935	8.183712358	8.940068333	8.871377633	8.519313333	8.587386272	9.31542085	8.811226593	8.543814413	8.739257782	9.283672874	8.944840492	9.005225496	8.314760941	9.748384159	9.670353891	10.24569306	9.935446312	8.738782643	8.329194433	8.382421664	8.87180231	8.818071628	9.224766782	9.518782495	9.50095554	9.815462774	9.645317808	8.99499795	9.071983608	9.034655081	8.64347939	8.707874225	8.721361166	8.607889004	8.96297312	9.419888411	9.854180526	9.769424235	8.561602827	8.803309048	8.710771159	8.42759774	9.008048443	8.88357533	9.71749158	9.052534287	9.112816578	8.518545424
ILMN_1652790	5.376212734	5.0016017	4.684599551	5.937842124	7.096871697	6.652510958	4.452309623	6.928946868	5.728458109	4.633926397	6.115947714	6.445184112	6.214805075	5.312632762	5.660699478	5.649131893	6.282204493	6.441746505	6.253601976	6.189517712	6.163117922	6.448626125	6.606319862	5.860959695	5.882697426	6.609008052	6.201173909	6.886355944	6.275800443	5.98239573	6.481602385	5.874482104	5.829577952	6.341469013	6.787365304	6.865309775	6.190521223	7.08785919	6.70964814	5.698114747	6.000495817	5.999448526	5.606398314	6.659874708	6.156554775	6.700539761	6.539988729	7.008826229	5.977866637
ILMN_1652806	5.69088937	5.743243401	6.015323008	6.216822535	6.901796302	5.544931534	6.054820176	5.884964449	5.565966961	4.879286937	6.146962979	5.928967361	4.647906567	4.334465456	4.905510926	4.213567888	5.762985273	5.83633664	5.438753038	5.630815609	5.932666409	6.090640193	5.967641955	6.481981972	7.207021569	7.063074959	5.773910809	6.037175971	4.503716129	7.45798011	5.981243256	6.845531342	4.385803582	5.772888224	6.228938402	6.699990261	5.626227013	6.433891544	6.439421501	6.984235596	7.164529372	5.289702369	6.073100756	5.31727406	6.289237815	5.25097586	6.106189186	5.803184459	6.102169283
ILMN_1652819	5.022390523	5.371175447	5.379522051	5.328620402	4.618665552	4.890059949	5.445787265	4.930512153	4.113546971	5.649356817	4.717937926	4.621757375	5.016997869	4.894149425	4.523862412	4.62474236	4.282353773	4.402192983	4.476285464	4.532023754	4.22043649	5.030008591	4.707725583	3.837471828	5.223194531	4.48147966	4.484599981	4.963323716	4.342788717	4.884984901	4.416269039	4.348535614	4.500058942	4.75592226	4.429027246	3.829483706	4.7150671	3.878257959	4.350902239	5.117496814	4.694340062	5.007465212	4.695123857	3.764976084	4.309394918	4.309394918	4.559457712	4.042959183	5.155784804
ILMN_1652825	9.834261145	9.577715975	9.135468094	9.910091327	9.423753086	9.520521036	9.281210903	9.722785105	9.582073462	9.445766942	9.480470006	9.338754051	9.720801261	9.550289329	9.344421036	9.592524986	9.331635089	9.361127995	9.146083747	9.495031947	9.396529587	9.471092001	9.310239655	9.890066391	9.697437009	9.419489945	9.338754051	9.616533966	9.366157849	9.507520424	9.290604126	9.453549075	9.522260132	9.683262162	9.292923056	9.681272106	9.708694121	9.169314166	9.765550673	9.285105286	9.524883613	9.644603513	9.233309645	9.174646256	9.221447945	9.387607122	9.71188882	9.697437009	10.31539473
ILMN_1652846	5.177314718	4.425348397	5.330736326	5.220863037	4.473278294	5.188973358	5.150492582	5.268422712	3.799391778	4.838574328	4.641668909	5.105362413	5.338920881	4.856024779	5.125425803	5.280469452	4.873129541	5.405879049	4.912857091	5.09905387	4.906791327	5.793994912	5.103467316	5.301722889	4.585577793	4.983972306	4.212199504	4.092702051	4.260717752	5.063127991	3.590470586	4.840283192	5.220158706	4.978737034	5.267063848	4.965187673	5.143198559	4.800709977	5.215264661	4.898774569	5.27056258	5.065360454	4.729242796	4.39071706	4.513567878	4.673838977	4.604813722	5.465899788	5.826514668
ILMN_1652872	5.452727186	5.536874422	5.657565245	5.691539431	4.515256597	4.187250844	5.479724108	5.22270557	4.70757098	5.652825106	5.736476129	4.597125202	5.226385553	4.631770117	4.75572342	4.774732085	5.445741926	5.084103531	5.065023185	5.255493871	5.08283562	4.838924801	5.491531523	4.910545385	5.351498772	5.456771036	5.503594601	5.62057552	4.974020606	5.624562629	5.073283331	5.763729481	5.12298979	4.701881095	5.188721785	5.51398739	4.697613388	5.484961409	5.770750118	5.797814323	5.522147461	5.64193613	5.325244798	4.855123513	5.551843015	5.526254172	4.654918393	5.197500503	5.21601054
ILMN_1652906	6.844902601	8.063017581	7.576917358	6.726977357	6.46625641	6.672565791	7.210711442	6.839326217	6.986144401	7.925942102	7.810583938	6.840915758	7.275571887	7.534361903	7.543725445	7.06521497	7.372837904	6.397877821	6.268549545	7.613201688	7.238094988	6.735238411	6.396267075	8.148538057	7.209156384	7.14943029	6.59066866	7.157820532	7.282082105	6.585961624	7.191364545	7.642169866	7.309822791	7.0877745	7.05539775	6.677232035	7.110461067	7.013404902	6.985611472	7.339545424	6.526376435	7.306274608	7.388308468	6.959587695	6.256087729	6.644529734	7.621957843	6.97095787	6.571170973
ILMN_1652907	7.926940326	7.931476896	7.513977327	7.918177384	8.388170777	8.299856399	7.898478541	8.200652351	8.331613643	7.705113287	8.095898471	8.074536584	8.004813335	8.222955669	8.363065206	8.263548642	8.580903003	8.618387227	8.009829813	7.403469665	7.922771426	8.040103454	8.083493355	8.25800923	8.549540398	8.77289096	8.468010014	8.387286646	8.228244634	8.390346629	8.444750528	8.219769576	7.682386282	7.969868458	7.982573502	7.922771426	8.397844989	8.458094192	8.044664543	8.366159876	8.672825478	8.368605201	8.084732055	8.232439523	7.630238392	8.571817624	8.970128363	7.957353473	7.754484597
ILMN_1652918	5.371002613	6.211723729	5.45196958	5.749403012	5.097341448	5.63030243	5.556798074	4.592904826	6.824711122	5.78823434	3.930138753	4.905812753	5.829183295	5.262522471	5.770381384	6.113592853	5.285542797	5.628594125	4.429979541	5.312000923	5.483704818	4.670991064	4.621060895	5.171123968	5.511751644	5.325164413	4.899203765	5.283696891	5.238639381	5.458157624	5.207913359	5.505769817	4.810713809	5.379899616	5.05844872	4.141875957	5.581360811	3.420107241	4.333820911	5.848045603	5.926531138	5.58789108	4.535034234	4.742694955	5.278858102	5.329267744	5.198112269	4.129179592	4.976468243
ILMN_1652928	5.052405042	6.307434998	5.244113657	5.295602411	4.901918581	5.211372972	6.70026239	4.985011633	5.883885546	5.872931091	5.159037123	4.8187055	5.071935443	3.948721565	5.634150777	6.197237901	5.419446406	4.424294345	5.484302215	6.381363868	5.900371371	5.472692655	5.074785093	4.334398389	5.511950402	5.13888642	6.334980584	5.338034908	6.23679722	5.742041214	6.268189824	5.515424937	5.333350773	5.436982523	5.872931091	5.744105746	4.762759702	5.450264711	5.311562883	6.763515947	6.127922363	5.694716418	5.60200058	5.516007966	5.48256989	6.17485116	5.769847372	5.485999186	4.218169737
ILMN_1652929	6.885102086	6.454868333	7.256262887	6.716679173	6.484191978	7.091686272	7.169849816	7.021668342	6.603743994	7.168793891	6.288573404	6.713480539	6.896896916	6.835550084	7.215774978	7.362191243	6.143200309	7.111725078	6.832754921	6.630282281	6.458231631	7.000194939	6.878479434	6.110978613	6.336409547	6.449488338	6.610246727	6.487652854	7.086174006	6.795034858	6.756176545	6.733345212	7.34579982	7.068460974	7.005871544	6.787509759	6.461656124	6.545479939	6.328867526	6.997216092	6.806033546	6.711594676	6.528766058	6.892466909	6.785519459	6.241840607	6.184549768	7.117956595	7.280277361
ILMN_1652940	2.065080402	2.042598638	2.516142367	1.947313057	1.66615291	2.781904285	2.581424131	2.684299572	2.063225956	2.100240392	1.302579098	2.454995258	2.589031479	2.29630642	1.625742938	1.558747236	2.251537364	2.536119554	2.96746135	2.190611815	2.054049409	2.167485009	1.902808549	2.682063732	2.046126999	3.182569182	1.674377707	2.797752188	2.618894321	3.003421284	1.961605956	1.174502301	2.516142367	2.294886896	1.935213469	2.485658721	2.137576164	2.256753878	1.783895922	1.416518506	1.790369547	3.263339156	1.977093723	1.770033696	1.908486937	2.011006886	1.861700527	3.471244612	2.204178413
ILMN_1652959	2.379476043	1.932507626	2.692155053	3.198179432	2.804474335	2.818702981	2.240803497	3.36356768	2.31178161	2.165788494	2.1213222	2.734546352	3.067916759	3.01492854	1.836331334	2.773336639	1.99235188	3.453993249	3.944737735	1.97213029	1.491173951	2.914509207	2.636366658	2.891109943	3.342137615	3.371155048	2.817070281	2.893568277	2.33252376	1.920276511	1.864092725	1.875174004	2.015007797	1.834841175	2.212435533	2.271423176	2.42825808	1.738126581	2.563157036	2.614840949	2.484918303	2.764791552	2.70219688	2.877179626	2.513675036	3.570246923	3.741950611	2.245323409	3.155963654
ILMN_1652989	8.35344909	8.17149401	7.729097679	8.459219415	8.416780372	8.600431075	7.502649345	8.31652292	8.374941993	7.84023697	8.075249238	8.260537783	8.340555396	8.891333828	8.247957243	8.094866437	8.233071325	8.616824163	8.197649333	7.642424358	7.877908696	8.30392945	7.959457941	8.001107071	8.245770154	8.265192022	8.130852294	8.33138038	8.352476345	7.911646522	8.067514876	7.524882659	8.158251075	8.234057788	8.0115129	8.067016055	8.275713458	7.862091708	7.963787684	7.333567105	7.994288849	8.375886512	7.941220279	8.017973555	7.690789795	8.079630615	8.920139104	8.183898622	8.461284633
ILMN_1653001	3.606845285	3.194628001	1.833727373	2.889096398	2.466943593	3.672850527	3.376543899	3.635923787	4.570838788	2.930684196	4.203764137	3.180329499	3.81301449	3.803872175	3.260297279	3.566798321	2.723350457	3.431925415	2.510300132	2.441094507	3.870939072	2.463280918	3.179355251	2.863212322	3.451509114	4.147526734	3.835627405	3.887419812	3.050616011	3.480106218	3.871966701	4.13275681	3.163240921	2.863212322	3.209560168	4.010618223	2.33105298	4.229222816	2.678269676	3.724635747	3.994466717	3.133542651	3.885317611	2.571865543	3.139275608	4.122662524	4.088561145	3.400946449	2.885093519
ILMN_1653026	11.34865105	10.49433157	10.74361327	11.15072676	10.5588193	10.67457931	10.23029151	10.44898943	9.917194015	10.94174017	11.03918377	11.28591697	10.54813647	10.4826675	10.96107232	9.814294299	10.60505206	11.21898997	10.59277907	10.35513853	10.45053026	11.03721191	10.54945209	11.11158991	10.86967076	10.99050699	10.30942918	10.95350946	10.20349413	11.14485376	9.612208718	10.43918618	10.66966613	10.18632441	10.54346224	10.83572899	10.04260246	10.25589868	10.96459419	10.67134231	10.55233413	10.21325897	10.78360298	10.0058059	10.96459419	10.71714309	10.05735979	10.92276661	11.10965929
ILMN_1653028	2.298119579	2.090762558	3.626076087	2.579887002	1.848007705	2.353302138	1.98253243	2.355512805	2.685546003	2.269326238	2.48667523	2.559215528	2.213154209	1.692032506	1.92301382	1.638278976	1.794784991	2.739320679	2.251212015	2.222320266	3.144704674	2.253969031	2.314033173	2.444722803	1.641830944	2.17706819	2.510983304	2.556178551	2.030605159	2.558642401	3.156314614	2.451285466	2.327183538	2.262907517	2.654932237	2.127764093	2.200914026	2.209141171	2.218122593	2.273314145	2.493700559	1.669440322	2.151177304	3.199612415	2.208285428	2.618503582	2.420202292	2.285114085	1.762089811
ILMN_1653042	2.365884517	2.405494896	2.327108226	2.97182058	2.801025285	2.429748191	3.825052015	3.136596972	2.50413416	3.258924208	1.949857491	2.14451541	1.926920909	2.096659538	2.610258231	2.525989983	2.882155937	2.27357976	2.250152344	2.482441495	2.410041942	2.415419917	2.146222572	2.845014681	2.213926089	2.99523347	1.734681945	2.914722761	2.252507443	2.671178362	3.349757771	2.081373439	3.025910526	2.99523347	2.459973821	2.072595803	2.316141375	3.293519929	2.488359871	3.301833998	2.615602722	2.133995399	2.494151795	1.704937307	2.650725042	2.54698109	2.316141375	2.580529124	2.637331758
ILMN_1653047	5.997103168	5.791202786	6.350018756	5.468664203	5.937697726	6.227852113	6.22096647	6.115667954	5.33986496	5.53574552	5.968745207	5.861717583	5.905027657	6.465006644	5.791829847	6.375076173	5.172118778	5.52753672	6.005901625	5.910396619	5.853151363	6.009310482	5.616717912	5.375254282	5.556586358	6.124084426	5.629415503	5.493505739	6.436910344	5.903826722	5.705193824	6.218734281	6.072032923	5.953786786	5.839150241	5.961656076	5.83430795	6.340141524	5.839743308	6.467754496	6.059829633	6.051272174	6.10602877	6.560286809	5.757362607	6.110527428	6.362051898	5.812231755	5.846260794
ILMN_1653115	10.69208084	10.36023432	10.34098582	10.3844158	9.974530754	10.06171829	10.23889837	10.25186039	10.52267169	10.76935368	10.69694556	10.62668953	10.60740844	10.42211439	10.23648568	10.08094912	10.03697981	10.33514105	10.51818988	10.62351726	10.56512059	10.56681912	10.41657927	10.39460458	10.28818477	10.24821186	10.07117172	10.17565839	10.3163114	10.44703713	10.15551452	10.50311248	10.63009343	10.30173332	10.05214369	10.4484238	10.21912142	9.960681126	10.3890002	10.39325714	10.60217216	9.981181275	10.61686075	10.02493502	10.50171057	10.01942369	9.976615757	10.12753691	10.63556448
ILMN_1653125	2.155986724	1.575730029	1.347932543	1.746604106	1.312954335	2.093014139	1.448733096	1.780848311	1.882493844	2.639849032	1.862636098	1.324511055	2.009438117	2.487480882	2.064936685	3.426199578	1.856439442	2.556280734	2.122312179	3.072489355	1.736275644	1.907240844	2.392836592	2.337302963	1.75809966	1.489945662	1.54800706	3.771218945	1.613724627	1.845614761	2.488734719	1.935583702	1.111920307	1.67215502	1.33151255	1.611726671	2.176583354	1.968745232	2.011136129	3.428315263	2.37536078	2.967536846	1.695156982	1.52808518	1.571985802	1.670171538	1.489945662	1.616936895	2.350397849
ILMN_1653129	6.919619849	6.775879716	6.468155039	7.029758664	6.693356993	6.847831453	6.980418213	6.662728256	6.942261131	6.756382917	6.959406026	6.927975418	6.642314382	7.171069891	6.883589627	6.821475905	6.880169226	7.115741537	6.453101555	6.331506954	6.181553414	6.829201269	6.823599191	6.764941087	6.853543814	6.907690041	6.493861856	6.987025644	6.640566333	6.83306833	6.774580078	6.526483559	6.626573401	6.766659226	6.407434131	6.326770551	6.730263275	6.517577415	6.793834823	6.877968606	6.618146798	7.088975721	6.349918923	6.436226496	6.303422456	6.946867855	7.336528404	6.632340952	7.140652643
ILMN_1653134	9.161812597	8.851112465	8.791933238	9.29644445	9.834332887	9.341843089	8.99770731	9.48542	9.267251793	8.972987015	9.183143041	9.149328038	9.024913689	8.932049479	8.888960664	9.073456171	9.625475131	8.965052346	9.094238276	9.283093852	9.330678487	8.940384674	9.384208507	9.262417454	8.827269642	9.130871897	9.326479352	9.591153333	9.463899372	8.740648021	9.766745418	9.027998355	9.517179771	9.488743546	9.208251883	9.091796894	9.310209056	9.495627112	9.304051462	8.702405136	8.797058816	9.437339427	8.950085064	9.424100368	9.48542	9.528858563	8.916000158	9.403938116	8.781980386
ILMN_1653143	6.165995565	6.039859023	6.755935503	5.870132818	5.906959304	5.42931166	5.442520671	5.836923252	3.963656977	5.460711827	6.366717381	5.694204043	6.274247274	6.555396213	5.168454036	5.715368886	5.104619475	5.196667879	6.549652421	5.807453809	5.897769325	6.04048509	5.708044411	5.781557998	5.409419495	5.442520671	4.991082804	5.435916841	5.732781193	5.792685264	5.678548999	6.032035679	6.225284167	5.75879118	5.930480815	5.649493977	5.757517002	6.392078389	5.788501001	5.82276466	6.077710691	5.050975705	6.24583726	6.181737226	5.738519791	5.674114745	6.774765959	5.701918716	5.791489972
ILMN_1653165	6.508026683	6.198737873	6.22358559	6.007884535	6.163870374	6.221267791	6.931152627	6.267852035	7.0151276	7.193839076	6.069643457	6.329760745	6.193156778	5.909206721	6.508026683	6.86349995	6.422443787	6.832775823	5.707571424	5.778208902	6.642115202	6.129293832	6.077363044	5.691101481	7.032677468	6.684093003	6.347668539	6.110977846	6.85810588	6.733595463	6.379954973	6.426559684	6.594748665	6.254916197	6.428879349	6.022757452	6.467281599	6.218280219	6.436103358	6.884936763	6.650596812	6.284441698	6.184307811	6.018629813	6.635248473	6.486993491	5.666652383	6.176473669	6.780336499
ILMN_1653200	4.813281689	5.450817097	4.907054436	3.672234688	4.19065652	5.346480664	4.524457149	4.39738094	5.669224173	5.337507781	3.330208255	3.963807954	4.898222362	4.742434015	4.789098959	4.433746336	3.249838186	5.198496545	4.7882641	4.5047426	4.650754802	4.528603815	3.50397635	3.561189183	4.399058421	4.66734673	4.883320459	4.173098393	5.361601992	4.732393307	4.308523549	4.892745318	4.640007981	4.507203865	4.147118757	4.961157947	4.721960625	3.622401348	3.4449967	5.694788615	4.969018026	5.42719667	5.668602232	5.538989348	5.313158146	3.034774271	4.062696943	4.089755979	3.869138844
ILMN_1653205	7.8233672	7.710593792	7.442933962	8.418710883	9.395597611	8.446056406	8.342690325	8.254967317	7.645166967	7.726199633	8.239124518	8.253987282	7.623796082	7.118012942	8.571787674	7.814100412	8.77810161	9.123604057	8.051679368	8.071979261	8.340317501	8.495055275	8.737124619	9.176282955	8.727673815	8.652142249	8.203062286	8.476914947	8.011730382	8.594904405	8.017701492	8.291961623	7.72443283	7.822043814	8.47299026	8.816365069	8.083914624	8.590614446	8.393048212	8.291478387	8.276101531	8.225613274	8.206845467	7.510527639	8.50401367	7.806198129	7.613853352	8.204459973	8.342690325
ILMN_1653220	9.861139874	9.609590131	9.60252062	9.541655145	9.515340729	9.817852275	9.837418232	9.553515789	10.79965204	10.05342043	9.260174039	9.506730792	9.583688226	9.901744017	9.834311555	10.23501239	9.485538396	9.825434242	9.31299808	9.814173192	9.756926651	9.326214675	9.47032278	9.290888652	9.756259252	9.403299602	9.467173655	9.320803123	9.939609703	9.66396639	9.621216651	9.595320258	9.714223113	9.811762343	9.628633382	9.761505092	10.01526357	9.465302253	9.808793181	9.810265461	10.04613511	9.745973115	9.523239025	9.728916871	9.46343059	9.717259242	9.458227798	9.615094119	9.545513129
ILMN_1653266	9.13293149	8.820377686	8.441921125	9.674659614	9.748972866	9.556807653	9.450235795	9.6884046	9.111889207	8.568443018	9.173590849	8.952305824	8.83991175	9.295611275	9.17233337	9.225450742	9.585860071	9.672047791	9.032155697	8.972375501	8.776766	9.293499584	9.391717812	9.603013967	8.828696092	8.828163512	9.201970407	9.434379232	9.178751127	8.772491168	9.312951839	8.4820099	8.892127472	9.220912784	9.240738381	9.143919235	9.308188628	9.136830362	9.228083014	8.239858494	8.591827453	9.710651184	8.971820527	8.815840455	9.235354994	9.374520562	9.095072853	9.659308858	9.453154011
ILMN_1653278	1.394032149	3.740921165	4.711695186	2.771083919	3.522624249	4.95927146	1.623037078	2.155827785	3.097798742	5.057152968	1.804802696	4.464103608	3.277797138	4.607258991	4.647370235	5.412677107	4.042703103	5.14351835	2.917018944	3.447646882	3.336479342	4.203566162	3.157492943	2.611337756	2.763030182	4.87168208	4.546534283	3.589760466	4.862105284	3.637796484	2.975248586	2.136454589	2.627095576	3.780590285	2.29785037	3.980521536	1.824874636	3.304323461	3.756146856	2.433019593	4.014767102	4.089777239	2.314255508	3.963465349	1.728380146	3.265381912	4.071529953	2.447784654	3.841384689
ILMN_1653292	10.95069035	10.5233284	11.15952698	10.27671414	10.74331691	10.60512119	11.26429433	10.93310009	11.19382978	10.939207	10.72527691	10.75942565	11.1895245	10.97890242	10.62818685	11.25247847	10.60649154	10.23288537	10.55795283	11.09178426	10.88130855	10.67600903	10.95277461	10.53074697	10.20678299	10.81307187	10.78694714	10.57862057	11.15735022	10.68085543	11.17820777	10.63322181	10.77704345	10.91837963	10.88315483	10.68953179	10.75942565	10.94486296	10.94486296	11.37723208	10.73696688	10.54637718	10.32034632	10.98059817	10.46151776	11.3176042	11.48387471	11.0700486	9.790794816
ILMN_1653319	5.119851194	5.259172421	5.447812587	5.401654763	4.13141514	5.456115633	5.508491686	5.789458953	5.245520338	5.466633774	4.27013092	5.272035417	5.475130376	5.01876138	4.930693116	5.596040716	4.747272986	5.830431295	5.536697616	5.269333067	4.937900089	5.761403316	5.592899457	5.445299885	4.506211074	4.548678369	5.18074742	3.746381714	5.24280971	5.002861772	4.736412958	5.51637159	5.357046798	5.834105561	5.423293762	5.952816274	4.554138949	4.439583351	5.665254293	5.239948926	4.305665396	5.245520338	5.43465671	4.958489246	5.183442445	6.097750756	4.735637901	5.165387179	6.014015775
ILMN_1653337	3.691473735	3.777418204	4.172938605	3.868048274	4.784556673	3.870730883	3.254533365	4.469811243	4.804282318	3.079297904	4.442733719	4.001673826	4.449533491	4.488737825	2.321905775	3.703813375	4.742513209	3.355389057	5.209977572	4.565861549	3.70760725	3.553261618	3.544673936	4.878292193	2.57313367	3.800608479	5.094022706	4.514665436	4.936415689	3.006832023	5.28526519	4.313147434	4.335986597	3.902258902	4.285730585	3.389694508	4.057470826	5.634760566	4.801367395	4.081780296	4.624947667	3.856976452	4.078511789	5.669505516	4.33151573	4.77428321	4.908558711	4.684122908	2.452259896
ILMN_1653342	5.931776352	5.450089046	5.504018187	5.669077446	5.335182815	5.931776352	5.700337884	5.426077934	6.031822532	6.53322405	5.557370298	5.446932717	5.461645072	5.835471627	6.261924177	5.798792731	5.257994118	6.191857802	6.014880208	5.887175545	5.8477012	5.881832429	5.343646334	5.941573397	5.714481151	5.660527555	5.780074297	5.734511726	6.170445533	5.700337884	5.678540535	5.575734328	5.698082437	5.571557165	5.469549265	5.808830382	5.253536956	5.186260962	6.019444573	5.999079237	5.773452744	6.023913247	6.008865866	5.760724613	5.792558134	5.347991007	5.344271233	5.957276215	5.958973001
ILMN_1653355	2.682633804	2.635948716	3.37520835	2.358242529	2.447643541	2.624079921	2.866021374	2.498539097	2.412048462	3.012955401	2.844564872	3.104563299	3.124879867	2.173996282	3.158936454	2.518822838	2.665064824	2.519941666	3.257234603	3.377159707	3.665210246	3.051799856	3.595561026	3.537446759	2.673138624	2.630038616	2.81975158	1.971041365	2.529755922	2.781499655	2.825709253	2.685942512	3.378062393	3.757092934	2.210151223	2.806866396	2.677214869	2.673798375	2.946934317	2.897649357	2.083788835	1.860626097	2.958625247	3.265125399	3.282416209	2.489409235	2.126755657	3.113242662	2.766600387
ILMN_1653367	7.915063648	8.046563284	8.013312364	7.907218135	8.164288981	7.66230249	7.835554153	7.722088401	7.714234763	7.59853543	8.156649933	7.964654516	8.001410475	7.615694915	7.428878638	7.33897872	8.008371482	7.615193336	7.951393513	7.912439892	7.916748515	7.897849378	7.867567102	8.013312364	7.86245329	8.203529512	7.965661767	7.99578912	7.360250768	8.147050353	7.937420425	8.224592187	7.410804106	7.48865538	8.051970868	8.010002225	7.583499456	7.918382147	7.780830201	8.292280561	8.224592187	7.643721887	8.011638501	8.224058947	8.211295441	8.107966379	7.616637035	7.612300848	7.614685044
ILMN_1653390	2.459318062	2.432922652	3.088485095	3.663816876	2.804112078	2.833424012	2.576638743	2.570871023	2.405908122	3.036274861	2.962063418	2.849002401	2.629505516	1.975485723	2.930174293	2.991042986	2.125895345	3.172259323	3.258433324	2.839038933	2.626505228	3.566928541	3.492259551	2.131975919	3.108042191	3.240083465	3.094141204	2.435573536	2.612395011	2.759345435	3.190595349	2.22472218	3.046032074	2.897265546	2.161366371	3.504692438	2.255481353	2.724897475	2.840717666	3.689799386	2.73116998	3.585232353	2.074635752	2.203686687	2.112920693	2.084872235	3.346553165	3.574161597	2.428721112
ILMN_1653404	6.82723622	7.409131282	7.279476584	6.948872182	6.537065276	6.654557388	7.47877866	6.562445347	7.494532736	7.510814726	7.23623224	6.874711758	7.044928234	6.495919337	7.19059962	7.151536523	7.281515861	6.806308909	6.721970912	6.480953817	6.721970912	6.472930549	6.318522452	6.803041354	7.191708127	7.071940997	7.387869328	7.133395807	6.950957144	7.425290499	7.363286194	6.985996883	7.306959366	7.146613919	6.53814409	6.308754521	7.169637839	6.510843665	7.084559865	7.406638485	6.279352654	7.049920121	6.946442353	6.899717136	6.990364754	7.286506759	6.831136391	6.853103454	6.706113375
ILMN_1653429	6.837367374	6.779708926	6.625858067	7.395476687	7.272006654	7.301504483	6.663928455	7.081661569	6.252071278	6.160847931	7.268201804	7.330763149	7.042892145	7.235067545	6.675841012	6.767505858	6.888916045	7.04971215	7.122992508	6.940334375	6.848051583	7.47400766	7.12255236	7.132905818	6.620400135	6.704412486	6.864425309	7.313736256	7.028192443	6.300949973	7.041552849	5.929934266	7.229581691	7.072379807	7.198084153	6.853798678	7.157514681	7.176125528	6.924892466	6.27022757	5.48407067	7.00429227	7.146548759	6.97910173	7.136690393	7.387131139	7.263686637	7.28424528	7.666005659
ILMN_1653432	8.851987264	8.035858922	8.318157577	8.9837865	8.893842298	9.195187931	7.675552623	9.219461433	8.363732827	7.999553265	8.177899705	8.683446181	8.838388166	8.389587276	8.361657277	8.573947418	8.081963013	8.924606892	9.42795149	8.645423534	8.92173802	9.319611799	9.293092615	8.623514171	7.89424332	8.056814137	8.359133008	8.356390763	8.956385426	8.067121597	8.187267108	8.206074287	8.893314483	9.007129806	8.816072672	9.104612927	8.387023165	9.052390872	9.02682867	7.877198908	8.216676792	8.340713274	8.681780656	8.998080968	8.948678801	8.220330013	8.596677929	9.420273215	9.136579271
ILMN_1653438	6.6534818	6.942331347	6.398406659	6.72361783	6.724978006	7.24274256	6.388269053	7.090339432	6.689611307	6.515142439	6.826908496	7.03913922	6.830722288	6.968155927	7.320516486	6.990593675	6.864311449	7.651154824	6.964487742	6.39936541	6.159483635	7.171296277	6.99105298	6.9554598	7.355046136	7.364284674	6.940857084	6.517580945	6.963504654	7.232667128	6.331973238	7.030312035	6.909606739	6.875870007	7.187805281	6.96773174	6.862846522	6.771892774	7.009338293	6.779509823	7.125614885	6.843870694	7.05199271	6.750232701	6.666217683	6.857191989	7.399857817	7.233427209	7.269722443
ILMN_1653443	4.588085328	4.039506489	5.13500255	4.596125494	4.070768028	4.627685621	4.21550267	4.987256021	4.098004675	4.637052314	4.882329971	4.609103711	5.673613664	4.712295867	3.973762354	4.287590848	4.322019088	4.685163931	5.326551275	4.854950164	4.92923772	4.97255311	4.696427493	4.497300019	4.990370657	4.625144403	4.508151444	5.010077607	4.710746391	3.794461536	4.700224031	4.71157452	5.37959682	4.921130641	5.224554135	5.206618565	4.161108988	4.888567691	5.352218153	3.881104872	4.675403521	4.147798594	4.824164251	5.134318463	5.061554902	4.210372281	5.105545478	4.759787388	4.980660937
ILMN_1653466	10.11095122	7.819720605	8.462069365	10.81917851	5.624292311	6.442805187	8.347511694	7.559085388	5.593567105	9.865998563	10.56131173	9.255949798	9.626395882	5.699439438	9.794900376	7.786904162	9.736851301	7.913504718	6.948446738	7.913504718	8.276754091	9.735876376	8.848789206	8.798373268	8.627090131	9.496800341	9.134734393	10.38784109	7.15541245	9.018834731	8.064278725	6.681834961	7.725429514	7.62684805	7.777813465	9.510161475	6.68278525	7.970895707	10.42168281	6.900028565	6.285857474	7.177553663	7.568776608	7.732140651	7.736918241	8.90467945	5.656606106	9.574495307	9.610557213
ILMN_1653469	11.22141488	11.53093364	11.76029649	11.30171941	11.11783965	11.37530346	10.85487855	11.21369551	11.12531036	11.36397251	11.2367344	11.39079092	11.42509781	11.35045356	11.60483004	10.53790813	11.38409488	11.58638143	11.92399745	11.71076015	11.93504055	11.66386696	11.71379916	11.73277677	11.60483004	11.45117637	11.32020237	11.14792989	11.02420419	11.50656975	10.57788988	12.16976393	11.45589563	11.46339049	11.52348908	11.868045	10.93216418	11.11602468	11.69598446	11.43923141	11.71379916	11.0310689	12.23626804	11.17861906	12.25302397	10.30888748	10.75495032	11.55653173	12.02858192
ILMN_1653480	2.933908431	3.939807777	4.475037687	3.031796071	4.472152641	4.566559814	4.891421144	3.975920094	4.961676466	2.513350065	3.806365874	2.248282395	4.368693024	4.087054674	3.242563927	5.58346119	3.214051441	3.019643098	4.021251446	4.516896271	4.151909819	2.624619138	3.729475811	2.0291146	2.590181614	4.055230523	4.659306346	4.380592167	5.004249499	3.084671449	4.545820033	4.110589347	4.892276249	4.81209246	4.83325155	3.040261102	4.342738719	5.51673312	3.342758538	2.933908431	3.607383312	4.685405732	4.426589312	5.74002944	4.309760521	4.218464076	2.929413821	4.777433752	3.469485358
ILMN_1653496	4.756142253	5.069171853	4.936831995	4.06042593	4.583167631	3.613536871	4.840758512	3.27724134	5.027967935	5.879091639	5.133230277	4.320249081	4.572521943	5.131266433	3.276359746	4.706060396	4.369356301	2.828679509	4.170860412	4.260672958	3.550160514	3.443328169	3.250342359	4.304644801	3.631935248	3.928405084	4.333985073	4.271933408	4.777718582	3.348783538	5.102891025	4.513361917	3.957102653	4.180814766	3.281812731	3.655049967	4.669603237	4.297887532	2.700752807	5.002537905	5.390003255	4.659959491	4.759025849	5.389375128	4.404830083	4.151097656	5.503263386	3.288056194	3.385436866
ILMN_1653498	10.68500209	11.28645195	10.81150517	10.51090173	11.34405625	10.68918278	11.75693239	11.08181113	10.82811354	11.1390049	10.09699168	10.46277734	10.39294013	9.665194678	10.22204762	10.99353523	11.05466519	10.31186646	10.30200511	11.40106793	10.69101752	10.36837574	10.53520078	10.22946629	10.4924939	10.50560317	10.79969589	10.79139134	10.84057728	11.22979205	11.42399091	10.77695557	10.53350074	11.01872345	10.81552424	11.12631586	11.11573025	10.68918278	10.63239387	11.58191448	10.6830511	10.70236806	10.20397425	10.72239118	10.60936261	11.54240288	9.255031919	10.6603021	9.501713581
ILMN_1653504	8.96795668	9.151524869	8.136537636	9.53330375	8.96481185	9.65636612	8.069093065	8.992888726	9.497977335	8.717634707	8.453818686	8.891201531	9.024204761	9.672883078	8.833304015	9.135911479	9.027221945	9.49153143	8.943386358	8.128901423	8.481332061	8.88031497	8.75905054	8.693209453	9.166176179	9.029009359	9.017754163	8.914440786	9.113896546	8.927915262	7.861397693	8.475554088	8.894360634	8.692229989	8.679767116	8.787234439	9.00013444	8.678752775	8.851717726	8.131658875	9.00013444	9.233217033	8.714025303	8.672562317	8.72841603	9.03124405	9.304552921	8.624884959	9.222405196
ILMN_1653514	5.573430847	5.86318778	6.546130626	5.771708436	5.882843388	5.776794088	6.439565764	5.957297194	5.879124855	5.417716113	5.838437961	5.639289373	5.864731659	5.680556271	5.959933294	6.152296047	5.949370449	5.782605727	5.938313629	6.517122493	6.538096507	6.031577394	6.278873297	6.099168512	5.923028571	5.689177675	5.996346215	5.906646297	5.468843919	5.710314046	5.821369992	6.03306205	6.156927658	6.133474847	5.950356934	5.987805425	5.337659545	5.797646914	5.682711057	5.939797545	5.715534655	5.596150437	5.517712627	5.888421684	5.815774518	5.839485277	4.816202107	5.672098214	5.606976421
ILMN_1653529	6.815263702	7.119486405	6.868389269	6.712323432	6.523416467	6.73836156	6.353899812	6.832775635	7.070357758	6.816749702	6.575294346	6.870887492	6.75886315	6.948952316	7.002350601	6.545600722	6.208886846	6.863427779	7.172782699	6.836174087	7.023645377	7.081779941	6.608908122	6.572656009	6.868389269	6.880401821	6.468703541	6.391852058	6.803676886	6.794299385	6.170982321	6.920934511	6.857198048	6.793763041	6.56454677	6.805588141	6.378800476	6.460487642	6.942742096	6.970499564	7.002859714	6.560311672	7.12380696	6.783780445	6.707412211	6.264324236	7.206651289	6.583393107	7.22359682
ILMN_1653553	5.946507366	5.553002627	6.144345342	5.753244849	4.120688882	4.575603546	5.337449733	5.571797088	5.48571954	5.958037577	6.071750446	5.673778585	6.154358853	5.2312039	5.224584853	6.00775623	5.116407255	5.285184627	5.849256451	6.238052993	5.660708372	5.926136985	5.812487564	5.901766332	5.200966378	5.233083098	5.18777585	5.080308648	5.294138667	5.666734495	5.300674335	5.91114474	5.652239106	6.021759703	6.028179604	5.995492041	4.508646184	5.407248937	6.013968429	6.089657383	5.835704795	5.281288097	5.663698137	5.796053127	6.029294672	5.268396585	5.064786747	5.680213089	6.363135064
ILMN_1653599	10.39977704	10.66306633	10.4241939	10.27867241	9.742677448	10.44838127	10.35612083	10.24119146	10.14377816	10.91267058	10.23996411	10.44838127	10.27043969	9.94896654	10.75730087	10.29798382	10.21551121	10.39194784	10.54179104	10.57389093	10.39854732	10.41749532	10.42015689	10.674731	10.59140932	10.38501164	10.08846352	10.1905955	10.35755346	10.59607179	9.836252385	10.70245147	10.31218058	10.11870393	10.28535578	10.49457473	10.29044421	9.642473768	10.18715587	10.54901787	10.53587479	10.3133803	10.55700533	10.03818195	10.55043427	9.876635851	9.37438026	10.0815416	10.35079094
ILMN_1653612	5.297308295	4.304212922	3.95522066	5.676436833	6.143628501	5.64214227	4.847850517	5.070650399	5.027934705	3.656053888	5.157140077	4.64997962	5.063346401	5.63674412	4.778588643	4.65642602	5.604172543	5.753880314	4.751022663	3.794221861	4.373607584	4.72369967	4.568146806	5.586371269	4.790728873	4.938809928	4.859947581	5.78253968	4.611564868	4.408328951	5.10206316	3.474538318	4.420743847	4.976374862	4.74008585	4.812490085	5.250382217	5.206750231	4.841099108	3.800398666	3.199926831	6.120107461	4.260722815	4.342013333	5.216555881	5.445731145	5.487693319	5.56011735	5.235454847
ILMN_1653613	5.435813015	5.052651705	4.922879414	5.231499793	4.779296073	4.814130957	5.257857267	5.036070817	4.824207451	5.267561372	4.831424171	5.060372403	5.374772121	5.439306148	5.514883339	5.13757107	5.38491305	4.697418398	4.387734329	4.820332673	5.128774462	5.11741153	4.853160432	4.967304608	5.268688967	5.33967084	5.365636723	4.775883715	5.11049075	5.142429576	5.058498395	4.75196707	5.227673091	4.822221506	4.943681545	5.040484376	5.411002995	4.460158251	5.048365388	5.532555416	5.08351499	5.756946011	5.219635803	4.811255247	4.571381999	5.140641987	5.487106917	4.736564743	5.57312774
ILMN_1653618	7.101525589	7.083998657	6.587345621	7.783142881	7.9262132	7.973715118	6.230400181	7.656899857	6.966315786	5.901014765	7.452858401	7.403042561	7.377842837	7.449656501	7.17801591	6.515193405	7.530792948	7.708803504	7.490991908	7.068753029	7.496442623	7.970258881	7.464073722	7.648404974	7.493205195	7.294848227	7.094468381	7.536670341	7.420242247	6.712935968	6.95753929	6.622464182	7.234220839	7.560895598	7.488153398	7.63343388	7.231944866	7.282513011	7.394562475	6.191263218	6.799801791	7.473468725	7.342106369	6.936169262	7.270259676	7.171178859	8.056530483	7.890815032	7.808517738
ILMN_1653646	6.664213128	7.671470563	7.452482134	6.020598291	5.978312679	6.331443023	6.363096791	5.634480331	2.150769944	7.851159379	6.823262465	6.425821634	7.051698948	7.912411867	6.821380599	6.658176281	6.660000765	5.781063791	7.573380854	7.890849897	6.863990646	6.406767958	6.152454195	6.98396531	6.452417131	7.107721668	7.065688424	6.575519407	6.819839715	6.636531403	6.631059997	7.792045817	6.830864568	6.240685913	6.407227169	6.473825213	6.072197192	6.793095264	6.18404344	6.614774841	6.788014761	5.669242235	7.953772332	6.863541111	6.851153756	5.971254126	7.069930208	5.852599981	5.909591061
ILMN_1653652	8.991940326	9.095383119	9.472558737	9.320962215	9.664707509	8.640113539	9.159694075	9.49330059	7.600229002	8.582759981	8.886184065	8.786861578	9.533242308	9.368116104	8.218407754	8.884572195	9.152058841	8.229387119	9.359613243	8.473214501	8.93842231	8.757966493	9.028321438	9.140080431	7.771648376	8.23990848	8.935077247	9.426218559	9.111378886	8.488833989	9.127194324	9.538357313	9.644283647	9.514370082	8.905510831	8.875686886	9.278628416	10.02354959	9.074125277	9.083624057	8.716933454	8.936776919	9.169405163	10.03682291	9.684504014	9.758438687	8.945651893	9.272534515	8.675359913
ILMN_1653670	2.244784805	1.516784045	1.509631482	2.108863082	3.427290686	2.674641752	1.941552195	2.90453648	2.875580401	1.867748343	1.597500598	2.742825317	2.938089393	3.07273704	2.552971094	1.866692636	3.017818619	2.437729114	2.330693189	1.901974942	2.48178347	2.693476292	2.206363196	3.614294058	2.634177733	1.913776569	2.96675561	2.232967192	2.382613243	2.282259546	2.599176038	1.837699268	2.272982946	3.164146397	2.159004521	2.413684335	2.724407167	2.266307362	2.336969366	1.672176566	1.804988194	2.970824283	2.219070933	2.397654216	2.137174558	2.101120517	2.781358275	3.398400592	2.532853351
ILMN_1653708	8.651167647	9.062540883	8.971229413	8.566016633	8.38425938	8.666254728	8.816177359	8.508259748	9.009934962	9.384979386	8.400371288	8.653897311	8.600546267	7.951211036	8.38425938	8.377818711	8.978430094	8.080065126	8.415005629	9.213628925	8.463834274	8.713315601	8.4868123	8.121988167	8.919940368	8.929772718	7.838025411	8.443035637	8.831657962	9.429965274	8.768414855	8.551283078	8.571107283	8.834003584	9.016260895	8.648902572	8.944238093	8.134354977	9.044771816	8.647185835	8.730797579	8.435324105	8.219176394	8.456661798	8.208799905	8.733060281	8.26089048	8.864677693	8.607995133
ILMN_1653709	6.433737907	6.83732278	6.721126293	7.017670346	7.159303056	7.27433597	6.600713388	6.841404367	6.883438717	6.507907006	6.538673227	6.574651564	6.023784408	6.524128234	6.940072399	6.338953676	6.644169299	7.171787694	6.334479422	6.276686177	6.201013649	6.441819544	6.745621153	6.008426975	6.766784757	7.038217562	7.374376061	7.028592273	6.839842004	6.459610418	6.749578289	6.273423724	6.773506228	6.293751872	6.671173806	6.446074957	6.924640631	6.323105657	6.046082099	6.053450193	5.943608199	7.26850216	6.925658989	6.44128017	6.937037363	6.908727713	5.490154624	6.36039774	6.770992829
ILMN_1653711	6.421685316	6.752444129	6.849853453	6.846928944	5.750151011	6.176403355	6.744680501	6.675382177	6.565581467	6.938645115	6.903352887	6.631442099	6.043774768	6.743723755	5.599825559	6.882967301	6.179970409	6.212365245	6.388608665	7.075305266	6.909532978	6.463009986	5.923647156	6.866435942	7.123545022	6.509698253	5.867479691	7.127583871	6.576928761	5.545739943	7.911835176	6.322809211	6.814594229	7.249968898	6.220033329	5.738994805	6.853126211	6.427069907	6.038486104	7.099305133	5.954675116	6.32534026	6.135057468	7.036024964	5.324224535	6.865930754	7.333796818	6.665594918	5.692993928
ILMN_1653712	4.206617184	4.843400483	4.795369093	5.528856886	4.929653936	5.714178335	4.736975381	5.143795025	6.587930645	6.2047567	4.486268218	5.778038315	4.186003373	5.59109375	5.708249737	5.371814352	5.186248045	5.739903709	4.829180301	5.019545674	5.456869474	4.719298758	4.823772264	5.421365947	5.415358191	4.786115714	5.29770946	5.059340541	5.383657644	4.150535973	4.865007699	4.230196132	5.479794229	5.592337687	3.136321358	4.338551045	5.66625622	4.706933424	5.046538421	3.83134145	5.329561657	5.975166064	4.212676414	3.898636255	4.421417633	5.089610219	4.07123772	4.837930445	5.530000377
ILMN_1653718	8.781574259	8.816849646	9.395292079	8.741598455	8.726534024	8.995046839	9.050230199	8.880098102	8.677538251	9.035489609	8.63855707	8.923366293	8.970842862	8.819887601	8.910289328	9.007030143	8.828608383	8.63153306	9.220623645	9.360616754	9.456734985	9.055601478	9.233670895	9.045184098	8.512983163	8.542755631	8.929016992	8.808000232	9.003016992	8.626470701	8.778144665	9.102949689	9.06746626	8.926005605	8.739428279	9.008888422	8.74277735	9.25915224	9.120893729	9.005001564	8.733143758	8.6444538	9.264563163	9.329421875	9.268665467	8.936959323	8.14401055	9.056246227	8.915580687
ILMN_1653728	3.133511276	3.3354135	3.869610347	3.199550395	3.042709937	3.271281352	3.766742873	2.933690821	3.248488795	2.689462632	3.160665941	3.497734866	3.373072049	2.587910124	3.103723724	3.07104024	2.305590897	2.740857862	3.927092548	4.145442503	3.88244853	3.819720926	4.015239928	3.949422064	2.454552319	2.960165252	3.433965049	2.938407543	2.957105836	3.146754392	3.451787106	3.357410333	2.991194351	3.125942646	3.090477359	3.955718153	2.793058238	3.485047029	3.056320322	3.131859428	3.221741369	2.656125227	3.162409943	3.293296233	3.786507268	3.0271888	2.515445694	3.149943007	3.044241495
ILMN_1653730	2.442018343	1.784861727	3.551455026	2.563307295	1.864760965	1.992116699	2.958264959	2.117864282	2.068850439	2.306329746	2.588157002	2.131671173	2.308195914	2.437067728	2.135592096	2.15864468	1.964582918	1.919542901	2.281335012	2.121437558	2.810778981	1.951502592	2.171999032	2.769959035	2.384960342	1.603824283	2.256945863	2.501332972	2.024044459	2.004450932	2.268726055	3.731543045	2.335048119	1.921345664	2.291270548	2.637261872	2.103285521	1.884108612	2.348661362	2.425400166	1.677058437	2.762564489	2.003080742	2.505896043	1.913888152	2.151965099	2.067980781	2.18975542	2.318073873
ILMN_1653793	8.432397962	8.533474453	8.534525193	7.858286669	7.906075265	7.795734521	8.542766613	8.213534302	6.406263853	8.580902733	8.386603627	8.141702088	8.29552067	8.854179909	7.679621422	8.510689865	7.597522658	7.902777735	8.346887169	8.062297986	7.764506642	7.958016921	7.559318199	7.61170536	7.501996519	7.872009545	7.88612644	7.906075265	8.428511062	8.400959719	8.593643189	8.440399957	8.350875013	8.138550023	8.016550762	7.653491972	8.400360207	8.500444636	7.776443242	8.65376374	8.603796268	8.093531852	8.30423668	8.850940705	7.867972176	8.205712037	8.802590667	7.80780518	8.030683815
ILMN_1653797	10.82724226	10.58477409	10.54683167	10.98770308	11.17909883	11.12773797	10.69818917	10.977328	11.13787209	10.70064508	10.88294778	10.78133533	10.51162181	11.061399	10.6280826	10.74951524	10.78917616	10.68882691	10.45137934	10.57120144	10.47027952	10.72450132	10.77032343	10.92391633	10.66910472	10.60122534	10.88633959	10.93247479	10.83861162	10.57752741	10.78587114	10.39642456	10.67173414	10.86262487	10.5021137	10.65710368	11.06287006	10.97082155	10.9068525	10.21706773	10.39642456	11.09376183	10.73608964	10.75220476	10.51989128	10.8520271	11.01948185	10.80632275	11.02763934
ILMN_1653814	2.122583119	3.294405593	3.23854695	2.458779967	2.183198086	2.258716657	2.135990689	2.510467444	2.209867833	3.144523698	2.317781504	1.715815355	1.952330017	2.254095088	2.671067503	2.403068129	1.937304549	2.257838941	2.264135964	1.952766061	2.161354408	1.734430131	2.147952846	2.497885598	1.938332131	2.036528306	2.172384554	2.558079373	1.869987649	2.324478009	2.344632731	2.253192261	1.984530994	2.466197575	2.230397201	1.913970092	2.294324357	1.870984413	2.011799851	2.013189167	2.688282439	2.643028995	2.270502037	2.084860262	2.316827538	1.902879155	2.251420235	2.433477434	2.344632731
ILMN_1653826	2.042025033	2.156621275	2.364449585	2.219789442	2.602131398	2.488245876	3.130147011	2.112711516	3.82703734	3.425599137	2.387705054	2.1880233	1.977830727	1.888698316	2.264789992	3.182913856	2.719892264	2.190166	1.452171696	2.491274646	2.214118454	1.993595891	1.67575045	2.583151872	2.93027853	2.31474399	2.298994699	2.671641476	2.719304324	2.534632963	2.958335591	3.36428776	1.998089194	2.478969145	1.439661627	2.297685731	2.884247972	2.183109095	2.036823126	3.256501811	3.103523799	2.170508041	2.89842268	1.982490068	2.885678384	2.777968886	2.562187096	2.805458617	1.778588801
ILMN_1653828	10.54240137	10.18386359	10.63460945	10.37044187	10.16117278	10.33860208	10.62822862	10.42541309	10.41326222	10.38993389	10.2977886	10.33113135	10.59880545	10.41326222	10.28233081	10.57739226	10.14618763	10.15548889	10.31344865	10.30982903	10.2545771	10.43339439	10.41326222	10.48396754	10.11297721	10.1437052	10.14618763	10.0908409	10.499152	10.24881467	10.39902234	10.24309311	10.45764144	10.46917689	10.15216298	10.35686383	10.40959675	10.40042555	10.61162459	10.39662102	10.20870072	10.40307142	10.53387837	10.55688857	10.30358906	10.46035568	10.45496864	10.43052955	10.31097015
ILMN_1653856	7.928462865	8.371388912	7.899246382	7.996220296	8.137946847	8.190920657	8.365862046	8.219851234	8.181202407	7.53740757	8.534585396	8.942638582	8.136908992	8.371931583	7.822225962	7.758567015	8.424654822	8.120473752	8.112136852	8.265685772	8.63061152	8.678225137	8.242208897	8.081431344	8.198629528	8.246979909	8.664795136	8.135286556	7.942129169	7.944144379	8.572896848	8.096479324	8.397760158	8.325686884	8.679870088	7.992558516	8.591297269	8.520069656	8.162534261	7.739555554	8.155557505	8.37088692	8.065654981	8.53226898	8.536869829	8.390408735	8.308179002	8.311405816	8.425824688
ILMN_1653861	5.804552716	6.323926986	6.529747712	6.117238382	5.449632727	6.515825747	5.478990726	6.339109459	6.364576213	6.080248113	5.488625444	6.35865201	6.719707479	6.564121529	6.06635409	6.157851454	5.625963448	6.046777977	6.197887795	6.38318432	6.092288862	6.310415465	6.633411641	5.985478569	5.605082634	6.020396188	5.348759731	5.66917511	6.364576213	6.061982379	5.61232391	6.342077564	5.839519872	6.37179296	6.111756818	6.041794317	5.991974311	5.597035248	6.355635344	6.278104637	6.345589762	5.989486022	5.68448416	5.546229901	5.918575075	5.374854381	6.811643107	6.411545865	6.591332037
ILMN_1653871	11.14156666	11.01493365	11.31939655	11.04639722	12.25374304	11.79632949	11.35695105	11.81179825	11.90368842	10.65776044	11.55948936	11.4725644	11.25768739	11.81788366	11.07300719	11.32995118	11.69783885	10.89948536	11.89694052	11.41712982	11.46320809	10.69546298	11.21516337	11.58795058	11.04639722	11.57477078	11.89361682	11.68602047	11.85990211	11.37484707	12.08022303	11.71923979	11.43987933	11.93141728	11.54927434	11.67257433	11.23834831	12.6343177	11.59358066	12.14251248	12.08396435	11.29365516	11.55183759	12.44955703	12.03469815	12.03093286	12.64416532	11.74188689	10.22779059
ILMN_1653876	3.780002971	3.380076752	4.593969064	3.520956013	3.406911175	3.543395542	4.004988931	3.72955662	3.766201753	3.056604794	3.486523825	3.507210049	3.959694206	3.409630437	3.791963078	4.074766977	3.079698324	3.788060533	3.609605205	4.213145603	3.863096183	4.531921421	3.885156854	3.676123674	3.237925352	4.010633301	3.494973667	3.500056342	3.99073387	3.006758676	3.493909089	3.951281501	3.945426278	3.369564888	3.816104462	3.822113643	3.374020628	4.426626999	3.639045275	2.994830537	3.8974765	2.344530364	3.575851023	3.261951926	3.889884138	3.616607457	3.202217724	3.399314241	3.342823398
ILMN_1653896	5.859921135	6.148258707	6.04186714	5.66417754	5.693236177	5.712309586	6.067772235	5.797010894	5.614319677	5.735697124	5.409945039	5.23131429	6.028900663	5.398746255	5.925091421	5.865390084	5.068822191	5.647111361	5.917297498	6.056291257	5.758038594	6.084114404	5.949805565	5.434098212	5.777498173	5.664772737	5.611260401	5.281016029	5.945171673	5.971623291	5.187327272	5.583582044	5.315535213	5.770824069	5.807249948	5.931364791	5.247479893	5.189788783	5.699245699	5.624007804	5.437249134	5.563081779	5.453128398	5.271925171	5.426025281	5.523712064	5.809608807	5.339929026	6.174997414
ILMN_1653904	2.13618875	2.107742623	1.895808144	2.234270099	1.703898876	1.881842247	2.632055465	1.758631938	1.784502837	1.818222756	1.882428579	2.138816518	2.083339256	2.056460483	1.983705265	2.437332253	1.707792637	1.77971043	1.655774255	1.665316939	2.193070396	2.03309903	1.995215072	2.297309345	1.638853829	1.788989231	2.04277391	2.076949257	2.144037317	2.181635718	1.91924347	1.761165605	2.131075223	2.226573013	2.227491075	2.257636229	1.915392148	2.132884285	1.905957548	2.858766319	2.802292755	1.727314821	2.54664907	2.128087932	2.356042089	2.04796725	2.150389631	2.08741638	2.184230566
ILMN_1654001	6.136899148	6.013254417	4.756274872	6.040792067	6.817783157	6.839213447	4.781396716	6.083681461	5.886944167	5.419788089	6.159430396	6.363464229	6.262736604	5.337203009	6.172036876	6.01537463	6.194188636	5.120010595	4.687069837	5.476828149	6.226760634	3.068396396	6.820303853	5.013863193	6.745939735	6.605836366	5.494730395	6.436279424	6.016826289	6.334890616	6.410654674	4.519716171	4.709672957	6.018390069	5.109507265	5.345837479	5.458481973	6.085645188	6.854765795	4.059359521	5.841303823	6.266792621	5.747989484	5.591332453	5.808258383	6.238931101	6.449951912	6.34038337	6.529553734
ILMN_1654010	7.060003477	6.623443646	6.620674647	6.696775506	5.823999317	5.347064532	6.958787022	6.15802401	2.662290981	7.312888115	6.675979699	6.317258954	5.794444976	6.459992451	6.032633423	6.346154371	5.856970118	5.842326644	6.061993714	6.444453927	6.049411398	6.549838555	5.631941724	6.621616476	6.477417803	6.445361308	5.884830459	6.162512242	6.315744023	6.615056748	6.344226977	6.309872318	6.051459112	5.745426618	5.881107315	5.8533666	6.523858031	6.395942013	6.354673738	6.311829273	6.1181662	5.46778839	6.172596544	6.541841946	5.178222422	6.174185395	7.276322339	6.076458735	6.033648345
ILMN_1654016	11.82718425	11.76939487	11.78817963	12.26936777	12.29091961	11.83693922	12.10282833	12.13701067	11.92105481	11.67470848	12.1410837	12.01551473	11.59998043	11.66084648	11.79452949	11.47883795	12.07604051	11.93829586	12.21510733	12.1410837	12.22346779	12.08017766	12.23125048	12.61307803	12.32531353	12.1217736	12.06825497	12.19595306	11.71531253	12.52924044	11.85998712	12.11391172	11.64330491	12.23125048	12.29091961	12.37004173	11.7180344	12.32973451	12.29962195	12.31656019	12.49956012	11.91715163	12.07223214	12.09912825	12.38412374	12.00792382	12.08450815	12.227355	12.17598859
ILMN_1654032	6.672356833	7.43628403	6.856577343	6.133131341	5.910047159	5.929774788	7.103861048	6.087106998	7.972694239	7.94505946	6.641335022	6.51824912	6.578247338	6.90350249	7.042860382	7.314066381	7.032159916	6.579698473	6.190944292	7.234368096	6.877410539	5.978589028	6.249401978	6.187902923	6.823017434	6.693269676	6.942349149	6.85941363	6.731425064	6.788620523	6.919715642	7.115930718	6.345447456	6.301196206	6.41241656	6.165513472	7.09230128	6.44330003	6.252978527	7.219822877	7.268663352	6.801160201	6.511644301	6.529674117	6.450389592	6.287686496	6.68746659	6.114727485	6.196831408
ILMN_1654060	9.55861659	9.279788274	9.523704347	8.919728863	9.209049776	9.237466043	9.245639535	9.404150812	9.021562766	10.19456096	8.469633744	8.794677027	8.991220287	9.811248797	9.619103019	9.866924915	9.199171472	9.449281708	9.306692271	9.902111267	9.528578504	8.983088501	8.955467386	9.388507839	9.647348396	8.991858519	9.413803108	8.995654115	9.726594813	9.563039221	9.634132602	9.640944702	9.303460503	9.459830562	8.927265399	9.351312483	9.227243905	9.116881802	9.015171292	10.08453972	10.1846093	9.42774369	9.582535426	9.768648545	9.886902349	9.086926277	9.259152226	8.970026175	8.843581057
ILMN_1654068	2.987722074	3.76262986	3.498756621	3.882143952	3.822903731	3.540856442	3.55352465	3.363955903	4.201331706	3.740145764	4.293903022	3.19038651	3.133793831	1.879862345	3.197949532	2.901822836	3.600702476	3.651475271	2.970036506	4.311827338	4.104382734	3.369003484	3.052985576	2.717563938	4.588809571	3.323539201	2.831886108	4.341988971	2.483681858	4.241019226	3.725002389	3.341952963	3.033349934	3.730365987	4.240111116	4.160445684	3.019223429	3.030379206	3.490865163	4.907359961	4.533699488	4.392100039	2.407160268	2.73278333	2.544269139	3.386259096	3.153637986	4.287899004	4.037063411
ILMN_1654074	2.025214979	1.985392221	3.205339519	2.163603157	1.701089293	1.788572204	2.10535299	1.961806016	1.997624311	1.880977521	1.993155989	2.146010363	2.027042155	1.71314856	1.687733017	2.489774455	1.28549219	1.274190373	1.654232806	1.932153886	2.313966485	2.418694248	2.075257854	2.175291509	2.406596567	1.7562467	1.582040368	2.544146078	2.003418198	2.047489106	1.904924608	2.021905383	1.979166375	2.079109555	1.977501609	1.326006888	2.361331278	1.865850395	2.088209726	2.036912364	2.246210775	1.810638492	2.510083259	2.136384213	1.583192785	2.759565188	1.87376787	2.453882637	2.006877454
ILMN_1654099	6.122233969	5.743080626	6.26021233	6.831868385	6.539778143	6.483105759	6.209297628	6.287002277	5.710734109	5.655828211	6.750995112	6.383056251	6.603239244	6.752892941	6.577225896	6.693985016	5.856779283	6.208731409	6.284392803	5.486273532	6.30126903	6.642025779	7.024974818	6.001205698	6.541701595	5.995523804	6.364162562	6.552866017	6.325689934	5.280901715	5.606947809	5.743080626	6.89783262	5.995523804	5.717803387	5.945143646	6.903667902	6.107234862	5.998023359	6.179153436	6.144727874	6.586707872	6.448224314	6.14632488	6.417877945	6.574404788	5.968558382	6.473954749	6.877618672
ILMN_1654112	4.765316823	6.133979269	6.090327592	5.785365132	4.870912008	6.232538594	5.823131258	5.855701505	5.911033904	5.549551763	5.036918666	6.053063962	6.122458053	4.995060109	5.354692002	5.737615414	5.921652723	5.400746442	6.174451039	6.231008075	6.007439168	5.532163043	6.178516196	5.406786231	5.476140595	5.499416614	5.697216494	5.975567462	5.739284083	5.320163341	5.652474357	6.216483136	6.315566547	5.482751913	5.786989507	6.286938201	5.162111947	5.671770965	5.675047042	5.950233136	5.680040153	5.178483242	5.874170377	5.663569846	5.680040153	5.592205418	4.720601374	5.928881762	6.190603132
ILMN_1654118	11.90881206	13.6640014	11.94267079	12.35879076	12.22978772	12.14624119	12.32067086	11.0199423	12.08332477	13.73237387	12.21912201	11.80281724	12.56359707	13.4210308	13.05984537	13.17838541	12.82270988	12.69813365	11.86840994	13.03448513	12.13344899	11.67949934	12.22233582	12.32067086	12.63471246	12.67089207	13.02840901	12.88682929	12.82845369	12.07048397	12.08332477	12.4898665	12.25596768	12.81779672	11.98500761	11.28936997	13.11795957	11.97274019	11.12937764	11.85249164	11.92282548	12.48544685	12.51143355	11.64411568	11.84456532	11.49364993	13.4210308	11.45810505	11.9370872
ILMN_1654141	2.226445287	2.204902625	2.240316848	2.500618764	2.747629451	2.280485817	2.068942486	2.486502017	2.185002158	2.210299321	2.744312887	2.808142534	2.19046951	2.235486514	2.606062408	1.717975324	2.75567617	2.084831939	2.121826434	2.008024579	2.566124774	2.372489257	2.301730457	1.826847354	2.010579904	2.263284578	2.500618764	2.787345131	3.009511181	2.136023178	2.898371834	1.652502303	2.317385742	1.853290131	2.732339127	2.161699271	2.687356855	1.710006319	2.287988221	1.797542076	1.662094252	2.670475769	2.174592571	3.211684051	2.117831333	2.371458178	2.699965222	2.169552565	2.187480132
ILMN_1654151	10.89192592	11.09996314	11.36883703	11.21350481	11.46367082	11.24705431	11.35585486	11.20101564	10.63491535	10.9166863	10.9761397	11.11183022	11.00000365	10.83908049	11.22612817	11.16502437	11.15315814	11.37678363	11.13826846	11.03456073	11.26131345	10.94627796	11.33921829	11.22452772	11.41883677	11.19440693	11.27006071	11.28075329	11.20443708	11.46134171	11.11549986	11.26131345	11.34125415	11.22258847	11.20443708	11.4383826	11.10839358	11.29903881	11.42480717	11.30288336	11.3502304	11.38638076	11.31403967	11.25573588	11.38454713	10.99501016	10.85717488	11.30086781	11.45947683
ILMN_1654210	5.908123374	5.398118342	6.062787299	6.181580264	6.463040323	5.869897224	5.464734816	6.277826106	6.307804226	5.553015713	6.170373374	5.599171417	6.0623285	4.83557813	5.128399748	5.920328108	5.675283438	5.298628564	6.269746835	6.136542163	7.030857839	5.571543086	7.150776569	5.428651874	6.294768736	6.060288892	4.974884894	6.323965687	6.332038621	6.228949924	6.295691493	6.790543074	6.372427062	6.657393235	7.015158801	6.387168553	6.24569672	5.952985349	5.804949878	5.992160903	5.67476236	6.243704932	6.016089973	6.03521489	5.478628109	5.866717745	5.431076226	6.242308905	5.421921404
ILMN_1654246	2.929523605	2.292848549	3.253667038	2.210342067	1.975919454	3.243532017	3.668304163	2.526371299	5.412380194	5.376812176	2.068685907	2.575637449	1.885962434	2.848579444	3.535307731	2.853411318	2.934322934	3.024690207	3.447427469	3.105059136	2.727881583	2.292848549	1.772300366	3.794767948	3.847777953	2.691637031	3.107509151	2.407145536	3.654241266	2.843970922	3.223676718	4.46446309	2.321504002	2.941317656	2.792456115	2.958236582	2.557562002	2.547788191	3.142224248	3.026106745	4.134795191	2.395800388	2.622242888	2.070722519	2.793065764	2.786792881	2.198917883	2.453158784	2.081263929
ILMN_1654250	2.457059299	2.179285693	3.45977056	2.196435162	2.255370206	2.483305255	1.901661091	2.056226254	3.104794033	2.290249951	2.35391656	2.036678818	2.463486412	1.98864528	2.307454758	2.675119891	2.537022821	1.840171432	2.057222994	2.307454758	2.193229584	2.562186413	1.867636977	2.068266547	2.162093345	1.868753271	1.457941565	2.084513333	1.983784787	2.777116476	3.110807102	2.574292329	3.473545395	1.848428521	1.873347779	2.665989354	2.206740413	2.350443133	1.971727224	1.908906457	2.072759103	1.781111848	2.253567313	2.175537183	2.856440268	1.976483891	2.029577374	2.327433296	2.680320602
ILMN_1654262	9.266167125	9.258406971	9.541462553	8.933104288	8.623716804	8.965352458	9.22401415	8.754461353	8.550151891	9.373537527	8.975243173	8.727306905	9.12601826	9.221822108	8.794711379	8.715944651	8.065792391	8.857977032	9.040987922	8.897560732	8.680894532	8.896217703	8.496146962	8.466033695	8.418021065	8.525396985	8.167760317	8.496146962	8.990076194	8.903615857	8.63837039	9.076869541	8.911263496	8.711315967	8.595646533	9.006531326	8.745469666	8.42263362	8.536798776	8.953201754	8.611971553	9.206592958	9.133508805	8.706301464	8.626799771	8.655654719	7.987508418	8.818961478	9.04230209
ILMN_1654287	4.534148261	5.209633701	2.911979683	4.666124476	5.300730657	3.705754165	4.469591935	4.651712201	5.54780934	4.844900659	3.519877735	3.657992088	3.152533445	3.841961003	2.854066469	4.612175372	4.003353544	4.410465687	3.519877735	4.052996567	4.194621735	3.672432935	4.015170889	4.80711087	4.044863742	3.60596286	3.815218647	3.746539886	4.400619274	4.458583447	3.642751967	4.23143064	3.173146016	4.234160605	4.651712201	2.756009174	5.125395801	2.474256694	2.930497961	3.636513072	4.974058884	3.835466328	2.907565208	3.14418249	2.509573069	4.54144337	4.703388466	4.295226438	4.292650696
ILMN_1654289	7.796253371	7.911899792	7.729210355	7.847030802	7.028420523	7.961348826	7.643225837	7.779713353	7.860670677	8.15634522	7.694972885	7.980981329	8.143185837	7.869231794	8.094416142	7.990433446	7.761240442	7.8394333	7.951475007	7.891439248	7.953509175	7.946785571	7.816522255	7.821450597	7.844023862	7.983462151	7.743579591	7.765451771	8.054506843	7.689699195	7.794768699	7.963793288	8.006783909	7.780753627	7.898509542	7.760731536	7.87744922	7.605238043	7.815528186	7.903475532	7.996814234	7.567781413	8.036557757	7.797226196	7.982942255	7.913354838	7.982942255	7.89947444	8.132973152
ILMN_1654318	4.526407597	4.946760037	4.334376893	3.55820057	3.482617375	3.938950707	3.864406534	3.405914356	6.197776091	5.472019536	3.419803114	4.081109928	4.542628532	5.168536011	4.661351646	4.433003521	3.666311891	3.791128534	4.041105877	4.059615754	4.640324081	4.001816701	3.729459649	2.847895532	4.329910528	3.111847061	4.074234941	2.987211293	4.061327743	4.537778538	4.309183982	3.420634674	4.407858899	4.231368385	3.680073767	4.17817917	4.843446439	3.693516272	4.11553602	4.729779317	4.848914106	3.810924025	4.462263163	3.9108532	3.505487067	3.443478583	3.913434004	3.88108084	4.080145143
ILMN_1654319	6.040192953	6.179443106	6.513693665	5.254404975	4.198939815	5.968292507	5.958336238	6.216096145	6.114854685	5.677791595	4.049501563	5.892715007	5.971615054	6.065420954	6.540165845	5.383260026	5.428065649	6.492363107	6.604333628	6.383862797	5.506428295	6.690186171	5.750834938	5.565313136	6.049447896	5.843784824	6.028757588	5.693456589	6.103333701	5.293945198	4.151673842	5.629860367	5.951915342	5.956558232	5.609740258	6.424000705	5.69470787	5.882538923	5.948391261	5.421043982	5.773013515	5.477336565	6.622483973	5.251627642	6.529897145	3.873808703	4.658900722	6.065915084	5.998601588
ILMN_1654322	7.466320695	6.407594342	7.259853267	7.24768313	6.676972547	6.37575811	6.793579507	7.203294325	6.600316983	7.431657227	7.546694626	7.027632227	6.827493558	6.857725955	6.133059369	6.564656473	6.655781224	6.619546071	7.047448136	6.67288121	6.68312879	6.948232358	6.717782531	7.09002217	6.592805425	6.784168767	6.486142929	6.844307643	6.911781103	7.3544444	6.838055959	6.750460438	7.042124383	6.923172944	6.858243348	6.864253543	6.824317345	6.795056407	7.108792438	6.556561357	6.479842002	6.209357834	6.610001444	6.893605525	6.39432117	6.881403	7.027632227	7.158004966	7.299557256
ILMN_1654357	4.572363292	2.572772851	3.543279498	5.22758983	5.380253781	4.359689411	3.872667679	4.904241373	5.022040878	3.501757782	5.471797141	4.690655268	4.398601817	3.626726263	3.49090029	3.500881861	4.826787972	4.372438933	4.563241151	4.621379309	4.652015941	5.01730573	4.920282808	4.967434281	4.649225552	4.059295208	3.798983979	4.863849881	4.351497499	4.339253907	4.915763114	4.146220532	4.156162553	4.756564615	4.599909958	5.068022164	4.814862692	5.2373369	5.029123779	2.254130288	2.795295098	3.427241962	3.520001738	5.147267816	4.676321011	4.840732701	4.632648786	5.163200765	4.760620859
ILMN_1654370	7.316367473	6.71116423	6.755532666	6.468875174	6.894397117	6.837295865	6.88460797	6.973404731	7.215842657	6.677916794	6.204186146	6.299417701	6.886976186	7.086528692	7.024001804	7.422341298	7.125829635	6.55146551	6.739362416	6.492854966	6.323772595	6.269745846	6.56502821	6.886976186	6.493353297	7.075099333	7.082936326	6.928738643	6.937840091	6.930128066	7.343775658	6.507474259	6.325354008	6.968379419	6.476680216	6.345635287	6.882297049	7.087011834	6.42380458	6.965565667	6.522406718	7.003188637	6.39102449	6.875359915	7.057192549	7.103298589	7.024001804	6.859509301	5.936634234
ILMN_1654385	6.192668745	5.229285717	6.172123106	5.25361713	6.223575202	5.840104397	6.109254493	6.238533859	6.256075814	5.658816233	6.144535846	5.737864407	5.959897796	6.318367737	5.679780179	5.863139815	5.427641467	6.119751235	5.929682782	5.924948717	6.224078951	6.331608927	5.622742155	6.233900348	5.789828362	5.700259396	5.204398059	5.700259396	6.151998076	5.514749861	6.111443845	5.831957378	5.985391975	6.373608222	6.007738615	5.321399382	6.177309277	5.876833737	5.450533974	6.320871543	5.74895222	6.204599658	5.78695175	6.012553532	5.281983089	6.004075256	7.101633303	6.397633878	5.727952977
ILMN_1654389	5.376376509	5.529978141	6.694828036	5.586041822	4.597367425	2.887765674	7.002434751	4.96582303	4.248455879	5.359032576	4.641259293	4.446733063	3.775100602	3.025323445	5.466569197	5.077122336	5.569324095	4.893355919	5.470851102	2.572967197	4.275904644	4.508116759	3.041161803	6.398088507	4.61453	5.050007793	5.458299285	5.208576444	4.387135735	6.422224574	3.945779562	4.017203026	4.074493407	3.886166887	3.151499569	4.11374056	4.422742121	5.217640374	5.329678373	5.838041863	3.355757536	3.852796352	2.242774832	4.384239485	3.160613285	4.97674106	5.133341372	5.994046291	5.042184729
ILMN_1654392	8.042140498	8.363135127	7.701849195	8.132362113	7.730804693	7.86758938	8.168205431	7.850723016	8.58176246	8.414512566	7.486159293	7.632309373	7.852913855	8.104352628	8.020221003	7.991213735	7.901616104	7.976161644	8.130199388	8.447235211	8.077891775	7.594043998	7.531611607	8.121528444	7.819875039	8.014735992	8.04833705	8.157616484	8.043275627	7.790583035	8.283595428	7.861674705	8.399938316	7.94105923	8.235222919	7.971196862	7.680090415	7.856381958	7.831221422	8.225313585	8.046099679	8.107856978	8.285899377	8.123391502	8.110127796	7.930232432	8.151228658	7.777352076	7.832831019
ILMN_1654398	5.917231618	4.916712624	5.057133275	6.13649856	5.915521314	5.248786663	5.391541453	5.202096506	5.263385845	5.544384639	7.14099223	6.544264213	5.404223173	5.334904289	5.579912356	5.350479284	5.955932353	5.553692156	5.230328892	5.291059419	5.368521802	6.266952843	6.384684176	6.165622464	6.410205247	6.031091693	4.844127992	6.675354984	5.956458887	5.155634007	5.482386223	5.779410674	4.863579965	5.734859605	5.538439951	5.52766014	5.715234458	5.686702087	5.436067459	5.155634007	4.621955744	5.279503329	4.783235106	4.177917327	5.874641415	5.978719612	3.951527335	5.178680192	6.13705814
ILMN_1654421	5.502457163	5.356596009	5.217552173	5.898798921	6.113098985	5.915497496	4.506986194	5.441427488	4.887526	4.672621504	5.129231857	5.660535443	5.154270122	5.91494553	5.936583342	5.250892226	4.945361512	5.422623841	5.494248117	4.744756645	5.203827542	5.612421756	5.027417865	5.491162251	5.203827542	5.286145689	5.453917061	5.159813017	5.091623193	5.196869095	4.275927625	4.505286217	5.585422235	5.571079909	4.901784978	5.189035769	5.333298117	4.811152864	5.496053665	4.876396516	4.622548336	5.637369079	5.178740741	5.538597447	5.00801631	5.060168829	5.864847357	5.258393359	6.212593673
ILMN_1654422	4.200487408	4.7193682	5.374289056	4.566610095	4.438388224	5.044244151	5.988848541	5.139268599	5.586040076	5.110167443	4.18157436	4.146343455	5.202666606	4.18332467	5.297554243	5.50790739	4.953365771	4.474102571	4.696710968	3.382338935	4.173944942	4.77542022	4.928240639	4.588687082	5.011083655	4.977682511	5.365084604	5.238439631	5.366440028	5.190334235	5.144185566	5.164159646	5.028807592	4.774633525	4.445185351	4.731894271	4.535891769	4.487582495	5.861675705	5.743655425	5.221255461	5.478566567	4.434661029	4.45962165	5.186358023	5.174341402	3.968788485	4.295437111	4.602854098
ILMN_1654441	8.077611277	7.756621345	7.343283631	8.149885149	8.946166646	8.45079658	7.635248471	8.502799504	8.396722327	7.533835282	8.144978873	8.145456962	7.970366185	8.654724882	7.824816619	7.932303272	8.263196122	8.175362001	8.116100993	7.84979721	7.933178895	8.193741508	7.643212952	8.261888421	7.637657825	8.229036926	8.312676251	8.395320464	7.992226038	7.929366002	8.561530758	7.906518367	7.938423437	8.332716805	8.197891336	7.733035673	8.367541464	8.572721968	7.6596831	8.07043948	8.141162817	8.260521295	7.724897527	8.504699755	7.791629501	8.206453944	9.203800923	8.292510239	7.727979035
ILMN_1654457	2.871991394	2.07938381	4.260218674	3.463172911	3.186534255	3.234357518	3.926822147	3.532568542	3.307940391	3.686971418	3.310901065	3.576485422	2.900517797	3.293669106	3.382463422	3.909350124	4.184196557	3.914727215	2.572273337	3.011092339	2.186046746	2.515343935	4.573118644	2.771043605	3.392982441	2.469524925	2.882436	3.628310656	3.002164287	3.357538041	3.25972529	3.325947881	3.417331069	3.648249103	3.50348283	2.918223261	3.622695033	3.210677886	2.808819963	3.843547101	4.46039608	2.820527466	3.443454679	2.95756196	2.928917952	2.881553748	3.181492124	2.518786429	3.429219374
ILMN_1654468	1.700021814	1.802386322	1.697202054	1.653286428	1.99219815	1.602353526	2.095215996	1.674156683	1.898440511	1.606722491	2.073187762	1.76901777	1.762825838	1.633933815	1.884671268	1.644538662	2.251619132	2.249087231	1.761307764	1.74275319	2.274625308	2.17078286	1.928280711	1.890844177	1.940784585	1.496799419	2.425905724	1.852937844	1.574317491	2.11807599	1.896900793	1.841336672	2.25214675	1.529646952	1.618123979	1.616721782	1.835328968	1.737917571	1.811732277	1.849934713	2.091275137	1.962794578	2.26079372	1.801798445	1.753018353	1.72462621	1.446331107	1.597494989	1.72988387
ILMN_1654488	7.731433837	7.301206966	7.383653139	7.538390088	7.502690974	7.659087024	7.472485407	8.137338624	8.319661899	7.277620007	7.465767339	7.535377319	7.481832474	7.691961127	7.413706777	7.579091201	7.656631283	7.528672447	7.702677137	7.540824941	6.900088448	7.902874145	7.681454793	8.135196659	7.471034637	7.384561815	7.843345792	7.805572877	7.755654083	7.248413202	7.240921654	7.045099071	7.543278274	7.770862193	7.446893146	7.948293012	7.677023523	7.251742171	8.062133645	6.426385016	7.703212398	7.632508791	7.660551136	7.919309647	7.626672951	7.340855396	7.33586026	7.97579894	7.553881209
ILMN_1654493	4.426704932	5.212055068	5.630300319	4.52415842	4.331163453	4.669809238	4.742659701	4.884924564	3.057771234	4.875688781	5.271988791	4.849623461	4.621496878	4.882485151	5.198393043	4.735643582	4.631164784	4.816615599	5.318255868	4.906792553	4.385514139	5.335499238	4.67320576	4.522111445	4.76356203	5.19013534	4.350130258	4.339643149	3.604073136	4.572141192	3.985946982	5.206839227	4.968491106	3.854552911	4.598344749	5.02935117	4.046491638	4.776806526	5.107094877	5.71745027	5.081660672	4.667102725	6.025926676	5.039642411	5.797032844	4.163747274	4.833127064	4.766274594	5.157727454
ILMN_1654497	7.144314469	7.326258354	6.833298811	8.044137858	8.30238894	8.035184418	6.807036226	7.587216717	7.041587279	6.432795453	7.498777068	7.467120221	7.174650717	7.74321407	7.071743142	6.815256157	7.480431436	7.709801915	7.538656415	6.953032074	7.332403324	7.901824635	7.36687535	7.887055345	7.486094018	7.557434779	7.630949247	7.930348065	7.27219039	6.91624463	7.314426842	6.64213989	7.330676366	7.453307221	7.835635089	7.626827622	7.67546741	7.603242944	7.589767297	5.826663226	6.910785341	7.86691647	7.279185245	7.229341412	7.616735125	7.567823627	8.613050493	7.77946016	7.647942227
ILMN_1654516	7.895199597	8.146372508	8.315603223	7.4760641	7.747458638	7.887067925	8.352352104	8.007368244	9.110676292	8.491673659	7.952667487	7.987570361	7.960677339	7.739494073	7.680748898	8.385054006	8.159795239	7.251082304	7.763209662	8.560446487	8.15881199	7.431893972	7.805626089	8.030997594	7.780352791	7.760332359	8.116057437	7.76655833	8.083993553	8.044530016	8.493762448	8.413721918	7.909239064	7.97650047	8.274572175	8.360357792	8.030523944	8.711091976	7.930370627	9.129666391	8.594354521	8.215125005	8.19296174	8.629861086	8.345394807	8.223888152	7.54061505	8.124800819	7.266999951
ILMN_1654518	10.06235335	9.476056368	9.857781568	9.528423304	10.46187165	10.10319852	9.972027321	10.44974074	9.205252646	9.784208637	9.161135304	9.735520157	9.966149568	9.625006044	9.83924233	10.21471844	9.46785006	9.737114139	9.833469397	9.889751852	9.963135186	9.823542192	9.870582333	9.249739427	8.592028137	9.152697322	9.8184726	9.447350862	10.16209664	9.018166684	9.841015801	9.5090373	10.03139484	9.796985372	9.686280087	9.635461959	9.652634367	9.570160302	10.06684419	9.774616487	9.034130422	10.11261646	9.424847417	9.988025039	9.53934874	9.845586259	8.719266849	10.20540781	9.324714031
ILMN_1654541	5.318691708	5.015430677	5.560830584	4.933113481	5.733243951	4.809580678	4.703460003	5.017350767	4.77789001	4.645277102	4.803136603	4.322071847	5.560104812	4.695271059	4.189185838	4.793333609	4.394142341	4.306909065	4.812429926	4.655830064	4.432231941	4.983551844	4.963948092	5.002755403	4.349731229	4.780715664	4.605316691	4.86599125	5.550883883	4.772016939	4.130790076	4.443862616	4.725115009	4.544058166	4.20261296	4.187547837	4.643075951	4.346389278	5.019638022	4.743920722	4.151828497	4.431193669	5.35278165	5.264183087	5.103813286	3.959016531	4.081419121	4.637403952	5.089708027
ILMN_1654542	8.31390841	8.772581885	8.756922095	8.622421819	8.843191633	8.803588242	8.653793603	8.577385253	8.42923287	8.419508166	8.587862342	8.467268878	8.580962142	8.733643484	8.579432898	8.364649829	8.516092268	8.372225785	8.622421819	8.844841416	8.57790943	8.634218221	8.756922095	8.798800627	8.586285109	8.406901686	8.906765289	8.470336683	8.7472384	8.678373708	8.423807406	8.828410687	8.567493376	8.829924717	8.750498086	8.660418228	8.360745761	8.469833474	8.507752333	8.314462155	8.580403598	8.825142549	8.754814178	8.316063421	8.770461389	8.516092268	8.508262209	8.23372376	8.439694329
ILMN_1654543	9.489306856	9.645674116	9.379084845	9.822286525	9.296801418	9.808747374	9.556004214	9.400921245	9.422329001	9.254951287	9.491265492	9.69852981	9.801297747	9.440027792	9.62203604	9.788821633	9.616017432	9.688302889	9.547773989	9.391715109	9.404892758	9.693762776	9.852627778	9.255557587	9.697689571	9.59989038	9.642033998	9.728939101	9.725901938	9.407421059	9.353927342	9.245096533	9.752443147	9.576594204	9.587533382	9.557546131	9.565381293	9.189175062	9.508871856	9.474192031	9.232158598	9.544822735	9.255557587	9.342482197	9.414255693	9.683729243	9.223667671	9.483644696	9.882861714
ILMN_1654545	7.272602789	7.204528117	7.862072028	7.385096798	7.039868026	7.484256399	7.376670408	7.722846467	6.845128873	7.55048305	6.663897059	7.592553666	7.663390617	7.597663327	7.57236954	7.846107938	7.297262654	7.215353104	6.953250047	7.949388409	7.584702659	8.148997173	7.499832169	7.490713765	6.780087998	6.782107762	7.087761443	6.754236066	7.135659246	7.266486234	7.003738914	7.685473981	7.894953736	7.98697977	7.904988042	7.445905154	6.916345126	7.208501409	7.521134629	7.523090701	7.383706457	7.874905708	7.327604948	7.00465647	7.146975347	7.214310348	7.173129204	7.267983673	7.538982738
ILMN_1654552	8.211700428	8.506424407	8.020784226	8.74735613	8.758740967	8.753090889	7.946403233	8.529543847	7.957339451	7.694462537	8.589277125	8.647271194	8.422792788	8.000618119	8.478157569	7.963963968	8.518440613	8.671243545	8.764466854	8.404868514	8.588702364	8.945637756	8.866376392	8.489265706	8.554350061	8.513897447	8.460057261	8.42870412	8.080466636	8.22790526	8.040415395	8.179815093	8.335332832	8.263353256	8.522225897	8.706617981	8.232418214	8.292093292	8.618172015	7.93786197	8.300859071	8.156079563	8.202239795	8.284087893	8.625211081	8.287628365	8.18332572	8.696956896	8.932140443
ILMN_1654560	9.62840601	8.922002987	10.07657228	9.381831228	10.17997535	9.331319809	9.20825022	9.791605368	9.381831228	9.174946648	9.360212838	9.299346698	9.798589624	9.795036526	9.07518079	9.263803255	9.62840601	8.831930619	9.786652275	9.655291122	9.103924868	9.138704206	8.913180309	9.633801377	8.677109997	9.347699367	9.449430558	9.347699367	9.606654727	9.2393631	9.701439198	9.63494893	9.55665034	9.863938874	9.591560977	9.630619972	9.10704331	10.2649182	9.722190139	9.604562498	9.483573958	9.07180941	9.318567269	10.3887363	9.689029395	9.667595281	10.2274641	9.890888487	8.405072575
ILMN_1654563	4.344520258	4.258205916	3.945111513	3.625116872	3.560416434	3.737034839	4.165793786	3.982524649	4.537703974	4.976937079	3.880290708	3.534606888	3.721165667	3.812371	3.542699563	4.186128692	4.367971565	3.661623602	3.401324785	4.122711049	4.167620352	3.64353296	3.625116872	3.957145721	4.119906734	4.397023689	3.589146579	3.632025676	3.433542076	3.86634447	4.116413269	3.77476472	3.980684793	4.2675602	4.080046214	3.563433664	4.667025757	2.981749502	4.315724029	4.998715894	4.600023306	3.674455469	4.093822728	3.939558822	3.690772368	4.522868746	4.21093033	3.445650013	3.722120175
ILMN_1654566	7.405911685	7.499136839	7.541917163	7.175027021	7.416424786	7.710238044	7.748764791	7.832206434	8.391044819	7.892914377	7.151833984	7.328035186	7.528686494	7.069992102	7.236947667	7.38600347	7.442470933	7.327564913	7.341271641	7.674098301	7.480481098	7.431715184	7.638744905	7.628371139	7.271790195	7.159361105	7.337787965	7.061948805	7.902758488	6.957539794	8.038863954	8.171911379	7.530009671	7.782954191	7.723485256	7.575563385	7.534670552	7.753981929	6.913202846	7.615568355	7.800027456	7.407235322	7.471713335	7.580256244	8.103446577	7.653324151	6.8573958	7.653324151	7.181151773
ILMN_1654571	7.045110374	7.717797008	7.215693199	6.354096303	7.05762095	6.894206641	7.121675973	6.577600023	8.35284785	7.838047967	6.372724607	6.383351351	6.77594534	7.585781393	6.973177942	7.106563343	6.82786846	6.446787024	6.459291831	7.248934457	7.091613383	6.226049656	6.274933643	6.597457224	6.900986237	6.649403116	6.657602695	6.543130903	7.023821517	6.81669267	7.18775299	7.133640621	6.69318086	6.901883232	6.653259069	6.793241117	6.997641211	6.830336918	6.791374196	7.440617629	7.552457656	6.871117352	6.991812819	6.89095298	7.095297165	6.707223787	7.096529082	6.313985173	6.121190708
ILMN_1654583	9.29103462	8.799421898	9.242233901	9.426473959	9.519298336	9.536190136	9.346704912	9.52235771	8.923665964	8.757171862	9.435508558	9.394749252	9.219437943	9.345560213	9.676191507	9.362728505	10.00822046	9.664063933	9.094162772	9.07885879	9.132563746	9.306443536	9.563572081	9.778259989	9.507635689	9.364955036	10.01589581	9.910798833	9.317932986	9.168641988	9.504463105	9.183902372	9.219960552	9.288079835	9.195453517	9.37428298	9.469534158	9.787610378	9.631505138	8.888528107	9.061189214	9.805755518	9.062238118	9.374824934	9.538804036	9.755581399	9.212122757	9.674763373	9.425267868
ILMN_1654586	7.132258135	7.141463589	7.096046054	6.81362415	6.304570289	6.711444193	6.580517468	6.839221167	7.49634567	7.181633739	6.152960694	6.590618612	7.082631502	7.146859634	6.772217682	6.730354616	6.250963794	6.652440244	6.463822321	6.94253428	6.594329655	6.951913934	6.441889092	6.749969687	6.642343651	6.598558293	6.631334229	6.358991555	6.943940777	7.242735859	6.165509333	7.061226029	6.814562846	6.861740517	6.770750779	7.107328017	6.707736534	6.431628199	6.881660278	7.07768408	7.164349288	6.287746846	7.045589816	6.496284365	6.915742171	6.710968648	6.915742171	6.640940727	7.224480642
ILMN_1654609	9.168034545	9.387071204	9.227669225	9.211084627	9.390908102	9.721746554	8.593819646	9.313443671	8.90846793	8.771196441	8.963818179	9.582819466	9.322448769	8.608279489	9.674980087	8.709590984	9.177483589	9.754242203	9.435258551	9.265025705	9.842206798	9.649950752	9.941365329	9.172100045	9.267243681	9.211715107	9.136950873	9.170079469	9.326718811	9.02551983	8.486266749	9.141947437	9.17546792	9.267243681	9.54944245	9.889760186	8.712527553	8.6435959	9.033179432	8.847661599	8.922066306	9.453690192	9.759578435	8.642491442	9.695220185	8.630022254	7.840577475	9.49631771	9.686534578
ILMN_1654612	7.475515226	7.122607994	7.101042705	7.131515855	7.130534323	7.285402129	7.39572231	7.338633064	7.731367309	7.101642403	6.888472437	7.028785013	6.721535276	7.593979194	7.520475326	6.860068661	6.663835144	6.988420674	6.96962526	7.787781181	7.948302738	7.220744117	7.406763356	6.811374557	7.138634229	6.823710335	6.637031232	6.827191341	6.781489061	7.066486996	6.678919221	7.108450114	7.126160105	7.018743492	6.961334829	6.973143964	7.068022314	6.833671505	7.179667913	6.982021557	6.696483145	7.386252738	7.342986434	7.367547911	7.177989412	6.441192698	6.61129067	7.407279584	7.929719696
ILMN_1654629	9.202389728	8.937438028	9.359907483	9.084425606	8.802637148	8.925280319	8.996805148	9.185960841	8.695102908	8.960287264	9.28504257	8.967526786	9.425290092	8.546864406	9.064810491	9.125706394	8.906153895	8.906849382	9.10400848	9.168161467	9.220528343	8.996175961	9.265523219	8.71090159	8.541156095	8.719840805	9.076786036	8.993642329	9.16260922	8.603133138	9.041946383	8.768193464	9.240604496	9.039944611	8.924614946	9.139725337	8.8111751	9.161217485	9.14190338	8.980809557	8.60799931	8.927891562	8.944029088	8.924614946	8.953154359	9.06105177	8.476794225	9.30855033	9.166175879
ILMN_1654630	4.620462241	5.198941785	4.941533358	4.438623906	4.326810161	4.572094406	4.901781522	4.990896957	5.0022622	5.197715032	3.542751988	4.306161574	4.869354296	4.980244164	5.264057484	4.708442568	4.640207213	4.236446251	4.680293673	5.272103307	4.999379726	4.253307523	4.279846048	4.396721663	4.335090494	3.433533573	4.976888947	4.386912818	4.798825927	4.14217689	5.230687205	4.808419023	4.495971835	4.86511713	4.222365892	4.933586837	4.746480656	4.367585639	5.565049905	4.871507614	3.990799156	4.940890809	5.210735712	5.35496663	5.298311133	4.409497444	3.732927313	4.064046774	4.229885118
ILMN_1654639	9.906132153	7.699516969	9.055328072	9.377573214	7.41097738	7.554510751	8.101293191	7.800120358	8.37661325	9.136240559	10.07383883	9.562327214	9.173221197	8.002199535	9.705238638	7.824070106	9.047330106	8.934786798	7.527258831	7.161633475	7.662761517	9.440306949	8.702170039	8.222038276	9.955041617	9.703492905	8.804515878	9.052034052	7.846470462	9.327499832	7.070177423	7.598270294	8.376046924	7.837785161	7.317201859	9.266136412	7.351902836	8.564940406	9.803327361	7.772010368	8.119820639	7.367679677	7.667501601	7.204088972	7.490477803	8.941737153	8.081625371	8.784898306	9.954003463
ILMN_1654653	4.745822643	4.712342686	5.631039223	5.037533827	5.061410723	4.482455876	4.562397209	4.675553719	4.407312665	4.596660881	4.569980343	4.922687006	5.177364848	5.166083698	4.569980343	4.507617778	4.313506618	5.03970502	5.288684859	4.773018886	4.827754094	5.296461909	5.209439419	4.707134792	4.901059114	4.937052632	4.801305243	4.026540997	4.761233441	5.196266962	3.998987577	5.273991165	5.218125753	4.773792431	4.636261244	5.110522576	4.231788705	4.907539042	5.383091808	4.688420779	4.88780479	3.583403409	4.86305894	5.432118256	5.078963552	4.619961075	4.727293015	5.018566502	5.177364848
ILMN_1654685	7.570339854	7.047930104	7.432708357	6.707891719	6.763162561	6.200708334	6.007405544	7.338868403	7.78417142	6.961945032	6.762056534	6.852584494	7.028582443	6.753187855	6.173742961	6.871925332	7.364872088	6.033021087	6.705194787	7.070213008	7.287216364	7.002663367	6.709517482	7.084219522	6.547321721	6.274785613	6.812654164	6.989799496	6.841146007	6.203493751	7.236061502	6.946373332	6.927209985	7.310877679	7.26618644	6.075592106	7.597454811	7.554189762	6.988809495	7.172254418	6.693575163	7.338287026	5.745786124	8.022270617	6.897503926	7.682031215	7.612264192	6.97868296	6.341264802
ILMN_1654689	4.046988944	2.532818347	2.300833611	3.523965821	3.806866204	3.363183987	2.833909459	3.592067812	4.089193782	2.760007063	3.975477185	3.583346401	3.303967478	2.78222338	3.567631641	2.813652097	3.10182015	3.562621854	3.70230499	2.751022424	3.038838635	2.738674525	2.98675859	3.567631641	4.018109395	3.329728227	3.6726051	3.796780746	3.021487836	3.03065042	3.941378056	3.551877694	3.450275736	3.382512777	3.288050527	3.207016612	3.171454204	2.713022644	3.364939525	2.380626724	3.104434282	2.453287374	2.962094514	3.241431271	3.645833088	2.538706849	2.95083969	3.288907299	3.714293689
ILMN_1654690	8.407707735	8.739028821	8.592459217	8.558395475	8.455790279	8.965256027	8.340303072	9.146849034	8.362318049	8.644750823	9.225985887	9.111120655	9.127366088	9.10890063	8.705778821	8.727446854	8.443935831	8.867614602	9.365896423	9.233588094	9.251497939	9.274226498	9.230520861	9.091710868	8.611104415	8.437585248	8.472010692	8.60435632	8.997890928	8.288110894	8.816190858	8.899502126	9.080742838	9.327012553	9.095243871	9.002099612	9.001411413	8.793937825	8.756412749	8.519421668	8.319503491	8.474286325	9.062687742	8.934262136	8.979595605	8.652608196	9.055631687	9.26394447	9.280181949
ILMN_1654691	3.716278952	2.895037797	2.35135908	4.374324112	5.146131319	4.389007338	4.362387517	4.082389132	3.214272562	2.793362108	3.813447995	4.258483748	3.346889434	4.031285956	4.29606879	3.850934221	4.17713475	5.379165247	3.626844144	2.460671443	3.61028772	3.766802734	4.446577842	3.968495416	4.559627738	4.438094991	4.086520233	4.085479836	3.181394277	4.441861569	3.777580878	3.486577628	3.228778479	4.045156344	3.599647596	3.716278952	4.059953611	3.531029738	4.710670884	4.016193801	4.92056102	5.017479919	3.895428668	3.402001559	3.275025526	3.92577635	3.786898833	3.449599327	3.752519819
ILMN_1654692	5.56665276	4.924117017	3.146766606	5.460101704	4.904338391	6.138013694	5.387239719	5.194832515	1.738784406	5.128429932	4.420933625	5.656521188	5.199034097	4.789758162	7.381507968	4.983304353	5.577048364	6.469180115	4.541593107	5.091007165	5.605821931	3.859424962	5.809752748	2.842159257	5.652844971	5.732926032	4.890941331	4.602880302	5.246793758	4.759614459	4.198189101	4.885789775	5.86268569	5.362989843	3.407010054	4.83773326	4.342135161	4.012039043	5.331828296	5.773863156	4.101217889	5.849040052	4.582827309	3.776264104	3.520759314	4.826625887	3.21108601	5.389228393	5.919732304
ILMN_1654735	9.665700615	9.551975535	9.40860964	9.092743808	9.502229072	9.177355866	9.712435358	9.598074086	10.52912584	9.915485398	9.330195242	9.330958159	9.284662179	9.525249174	9.465706303	9.880697677	9.396946039	8.933120526	9.292588449	9.529153897	9.230510979	8.8658668	9.173892297	8.989485042	9.055418735	9.521278538	9.333261683	9.282337122	9.620091382	9.414099014	9.720720803	9.52688599	9.465706303	9.697726003	9.350980809	9.508004714	9.555228498	9.685993777	9.175985598	9.999027618	9.557634245	9.472751183	9.168278992	9.852345012	9.436823027	9.566689081	9.342626369	9.445211883	8.530420068
ILMN_1654737	6.115800126	6.497845384	6.036120087	6.502001435	6.333124292	6.46249788	5.899254484	6.02854823	6.397393774	5.779660252	5.567673631	6.084402294	6.541147842	6.46868346	5.878035638	6.040845602	6.256964041	6.333124292	5.986870667	5.539530487	6.013243177	6.51043728	5.993017875	5.896128448	6.556074756	6.25255224	5.977279259	5.842731715	5.977831979	6.436426518	5.26895943	6.181782893	6.458168952	6.052863585	6.087403709	5.978336934	6.081304023	5.909004127	6.048441505	6.058424076	5.977279259	5.822205665	6.190403642	5.416786842	6.095488221	6.186280296	6.793139839	5.980708099	6.676100923
ILMN_1654773	4.675122665	5.089179257	4.592443696	5.692585185	6.021436928	5.911901835	4.39901195	5.613266243	5.292586288	4.257028873	4.948490349	5.610021075	5.592466901	5.690943417	4.313827889	4.292261475	5.11818691	4.857493012	5.363860253	5.085117806	5.794081287	5.496035599	5.760945488	5.176182214	5.292586288	5.164200329	5.053012776	5.580689547	5.36502809	4.193066373	4.997305007	5.029667229	5.557888299	5.884697027	5.058440834	5.792978123	4.919292249	5.146919231	5.366851048	4.640936746	5.127553727	5.250579436	5.027682241	5.071488084	4.681003356	5.241439127	6.18049909	5.582434465	5.679817294
ILMN_1654778	9.452901051	10.20032445	9.749126348	9.263601819	9.297048697	8.535816644	9.433253865	9.025321541	5.574403712	9.890084637	8.816017439	8.551234332	9.312246807	8.550253494	8.432664396	9.396162918	9.343821345	8.471609624	8.949557202	9.452901051	9.236956956	8.933315623	8.485273113	8.229471695	9.214726666	9.103868109	9.451480722	9.015531094	9.525857831	9.614438661	9.492043894	9.513096401	8.862045656	8.856425769	9.159283802	8.904565805	9.722747319	9.067095844	9.330882631	9.943584716	10.02760757	8.852358455	10.10305807	9.571924831	9.110494412	9.623779729	8.744451389	8.293292352	8.015886682
ILMN_1654812	8.197733309	7.169335442	8.300586608	7.858521561	7.265851709	6.646005014	7.625647799	7.278399294	2.023333653	8.237532782	8.405646271	7.933821096	8.020020936	7.375970662	7.761904953	7.33974363	8.108630527	7.151491549	7.304366934	7.352959591	7.223336893	7.70556996	7.452927419	7.194942319	7.593770321	8.140478933	7.701550911	7.806335688	7.312281595	7.728233142	7.823926853	7.617384484	7.454814821	7.085909557	7.34237401	7.820512948	7.328480319	8.449918093	8.02966306	7.643418083	7.126559559	6.947292842	7.319735876	7.60352705	7.038190117	8.084302433	7.897392248	7.742924515	7.087346129
ILMN_1654819	5.617234988	5.107824116	5.587629284	5.288110468	5.36627393	5.04334805	5.036123976	5.844695602	4.29073597	5.065910081	5.232949956	5.081297059	5.099413252	5.850621466	4.905040353	4.990865603	4.32395261	4.898069342	5.429058674	6.052537821	5.941752687	5.309972321	5.684474923	4.567738382	4.804732481	5.249678446	3.75260504	4.980820174	5.138896549	4.853517373	4.491544599	4.828627018	5.414703364	5.424566872	5.41534867	5.015972891	4.993594825	5.202858189	5.288726375	5.0122356	4.826446899	5.090396376	5.519092921	5.9819068	5.265553504	4.23210673	5.254249083	5.536080624	5.99955971
ILMN_1654851	7.889969307	8.515593759	8.149247999	7.647894694	7.838992928	7.739984189	7.950718277	7.507371935	8.865990005	8.83561378	7.849200451	7.522866813	7.946926084	8.899514276	8.548214475	8.28422732	7.981694651	7.468679588	7.795676244	8.76144453	8.608977035	7.591192193	7.736761421	8.085729114	7.892800238	7.55000513	8.132208104	7.914839565	7.985870126	7.719769318	7.836209353	8.536285125	7.952558717	8.114315471	7.737202414	8.129424317	7.972791095	7.762337217	7.554340819	8.273497776	8.223257852	7.707167057	8.498003607	7.911989079	8.044146534	7.461067346	7.844590688	7.901238362	7.670186745
ILMN_1654854	4.367114613	5.443460305	3.578469384	4.59236033	4.012221608	4.462526134	5.610657515	3.995411555	4.337659808	4.549422699	4.421219264	4.730708613	4.374809422	4.186018852	3.410826961	4.89602751	3.397181379	3.492868959	4.049162365	5.098862922	5.282116587	4.613660506	4.775226656	4.828219683	4.8706661	4.206693968	4.305447698	4.84901313	3.990897071	5.301856316	3.912047871	4.995395993	4.377286315	3.125796982	4.550293968	3.849260314	4.269716193	3.566725884	5.442208051	4.505128869	4.725683616	4.625402164	4.52433172	3.062074105	4.590084082	4.292453403	3.845517865	3.598059058	5.666696884
ILMN_1654861	7.891839392	7.884270304	8.191908586	7.584104584	7.316271166	7.304410841	7.661788436	7.442705607	7.875372625	8.262032089	8.078745832	7.737442691	7.912668897	8.241515903	7.875794107	7.952196271	7.681551947	7.86279422	7.745291207	7.895816091	7.711750981	7.715436336	7.49654954	7.172220425	8.312597879	7.901785004	7.382835774	7.433039933	8.044123633	8.197823655	7.529165033	8.170895947	7.725888305	7.484808384	7.491978722	7.342880833	7.968266955	7.753854806	7.845327857	8.235334737	8.210194129	7.30037251	7.899903009	7.846833455	7.337353349	7.565862957	8.238330945	7.188166845	7.809610013
ILMN_1654864	3.06366974	3.419878931	2.27749841	2.559674887	3.32887406	3.502428783	2.775949295	4.653018182	2.437798994	2.563153163	4.125080068	3.027447335	3.752093792	5.028635674	3.098906322	3.548818384	3.33245663	3.267421364	3.685403597	2.00859099	3.203172108	2.971755571	2.650573817	2.719192024	2.65189728	4.241403812	3.233201287	4.213565256	3.617571456	3.449781855	4.28927641	3.054718629	3.545048117	3.185068796	3.595540447	2.152385544	3.635672378	4.439051658	2.702445777	2.905828582	2.643746871	3.032162078	3.780188883	3.755079681	2.577407724	4.50921467	4.552129803	2.790666193	2.709380732
ILMN_1654875	9.514872057	10.24253674	10.39411992	9.553743948	8.078549339	10.0549648	12.41770135	10.51834829	9.797156799	9.638921476	9.571781148	11.75478157	8.512435823	9.466839997	10.73792608	9.61008649	10.02216597	10.08593601	11.4565557	10.50536771	10.84880522	11.64707609	9.68315866	12.05482934	8.747071389	9.425997171	10.07692448	10.29075666	10.11966979	10.37249225	11.53022343	10.06190262	8.778573487	10.58025399	11.66986379	10.72184005	9.766770061	11.12797535	9.915017202	10.47361187	10.69785599	11.04130988	11.02446761	10.70356434	11.07026937	10.33694281	9.660091345	9.626387982	9.921572728
ILMN_1654890	5.133525661	5.082479255	4.214481508	4.586347602	4.124685734	4.859144426	6.169689865	4.591528539	6.335205618	5.506563029	4.736596924	4.29764304	4.404714102	4.255158667	5.024509667	5.05001221	5.128671331	4.75212243	4.200646773	5.296146282	4.029978788	4.190632519	4.221749267	4.102249522	5.148091603	5.325595845	5.652397382	5.690938868	4.811227277	4.860684189	3.939844336	4.383536324	4.086070166	3.929085935	3.437179387	5.075492564	4.572039968	4.511004233	5.052981806	4.131889655	3.984413511	5.133525661	4.508344014	3.185002493	4.416281538	5.167686703	3.105584365	4.325268423	4.089981822
ILMN_1654893	6.122271098	7.097827167	7.013769711	6.579364324	6.156384999	5.695991304	6.896540067	6.127408144	6.696943312	7.015493454	6.723495416	6.469044644	6.467274569	6.304710916	6.372093751	6.547633226	6.089489628	5.967460839	6.267745291	6.968720353	6.709037577	6.502200863	6.424604959	6.125522759	6.814398871	6.282560831	6.226288357	6.327286248	6.322789273	6.594266301	6.679463243	6.808953811	6.679463243	6.307420206	6.477060434	6.791627865	6.239679222	6.15235384	6.280886467	7.042492845	6.936972203	6.616673399	6.544943989	6.434720078	6.040384846	6.138200328	5.952799386	5.934591846	6.39689318
ILMN_1654920	8.436364965	8.167536629	8.179671789	8.717760178	9.183652949	8.995821949	8.213724638	8.963062157	8.700869606	8.031239586	8.643988962	8.895208485	8.816090066	8.931395684	8.779610841	8.814494241	9.219451003	9.372709153	8.632294686	8.174082896	8.335038137	8.820921996	8.754503366	8.643060451	8.996969487	9.080281031	9.403890898	9.327894898	8.867688831	8.212668227	9.014504026	8.050227581	8.894178759	8.747265115	8.891489645	8.795360287	8.921265822	9.055078155	9.068185143	8.013242787	8.562284804	9.398706407	8.395809085	8.800947584	8.817720813	9.150430207	8.930856966	8.940397676	8.655310169
ILMN_1654939	9.131726037	8.803397304	8.939245921	9.237778805	9.211491067	9.409737603	8.927272072	9.685532022	9.223870286	8.677241105	9.578130473	9.438284471	8.996333189	9.189982307	9.136486539	8.979494191	9.200783653	9.200237844	9.616598133	9.365839178	9.192651488	9.323396306	9.015621521	9.660790958	9.25899862	9.120943472	9.223870286	9.345209514	9.521604316	9.40499401	9.47063463	9.074315603	9.12525809	9.556145244	9.473479043	9.556145244	9.239100105	9.704157077	8.958184894	8.528790155	8.865611586	9.129182542	9.516366764	9.594647309	9.544323247	9.304473837	9.838728106	9.929997812	9.378461485
ILMN_1655011	6.528634018	7.300288346	6.920843205	7.38093658	7.455664008	6.958672235	7.095649881	7.113619382	6.223846831	6.902041487	6.526650759	7.381918067	7.252779404	6.154547422	7.02042098	6.889219335	6.178548429	7.008124685	7.459009734	6.988965325	7.53828393	7.680374437	7.759581251	7.189024647	6.964137645	6.788738299	6.78090955	6.751219432	6.915640716	7.281633435	6.39164208	7.203052086	7.283606279	6.978952977	6.902041487	7.259881878	7.020916352	7.050858221	6.780350064	7.134417063	6.689210098	6.650922535	6.966914908	6.972277378	7.590795019	6.993197637	5.95555089	6.575249487	7.672373981
ILMN_1655046	4.589781355	4.965510354	4.977339466	5.363067672	4.352464933	5.400241845	5.874362341	4.864895239	5.799676967	5.78590811	5.439910871	5.843530436	5.57582709	5.073604724	6.014031287	5.374922409	5.254841041	5.23568377	5.421080849	5.41431131	5.360588986	4.8054386	5.266245425	5.38954695	5.678107726	5.672142019	5.329236636	5.149664143	5.605925454	6.064740114	5.728030313	5.840629893	5.366056966	5.438143558	5.512813993	5.504264695	5.508581374	5.136057546	5.793164721	5.827440189	5.063312428	5.432603878	6.014031287	5.096137556	5.72222743	5.388963536	3.583165206	5.510916359	5.73705806
ILMN_1655068	5.801741515	5.90709462	6.167177427	5.083397914	5.272057204	5.155384756	5.544541791	5.759561602	5.70725896	5.944775818	5.706211069	5.511586314	5.841694547	5.497183513	5.750305341	6.178627791	4.335079422	4.98691079	5.496585663	5.931356217	5.609962653	5.333522145	5.705622437	5.499020567	5.210027717	5.360863324	4.913923697	4.410247353	6.101243338	5.490925219	5.681851101	6.241754779	5.542130147	5.78820577	5.900788009	5.434910983	5.301372854	5.680641102	5.752021875	6.54128904	6.388913914	4.906643116	5.580765951	5.947534586	5.609962653	5.524465797	5.865988279	5.828221239	5.081457536
ILMN_1655077	8.905257959	8.870859857	8.836281065	9.485536029	9.69206174	9.03142624	9.705992137	9.377451546	8.743313333	8.96026964	8.978149181	8.678945891	9.318094448	8.962429955	8.948723581	9.458587344	9.601760461	8.981300201	8.768378864	8.850503669	8.767311319	8.694700268	9.700393705	9.862411674	8.756472051	9.017827467	9.248596537	10.04980041	8.966261591	9.259060523	9.43504451	9.030875926	8.927633803	9.414103187	9.071448332	9.379997326	9.23333891	9.62448748	9.35631697	8.459874756	8.819644758	9.44338956	8.673495155	9.212061119	9.269555068	9.694877457	8.73692233	9.070419743	9.231086976
ILMN_1655114	4.864414862	5.375323772	5.657633339	5.377092467	5.044493186	4.435495128	5.716019618	5.054286396	2.223225223	5.156068096	4.788786103	4.552288459	5.124886173	3.760379114	4.408631886	5.496454599	4.539838922	3.366927237	4.637187483	4.820503626	4.494825353	4.783307739	5.189160003	4.145460724	2.993343522	4.762088784	4.505579707	4.527846108	5.364406221	4.591619616	5.962999381	5.094334849	5.227597716	5.082313945	4.695689649	4.920220001	4.322730098	4.905576329	5.112439078	5.173407682	4.781456815	4.470287894	3.978481936	5.291905191	4.870245748	5.151846656	4.009523801	5.186854225	4.468053198
ILMN_1655117	7.280003474	6.545312885	6.187063798	6.851241433	6.913326137	7.046773634	6.091625892	7.166900783	7.136453254	6.4387078	6.296376592	6.869225485	7.125163432	6.973190174	6.976260693	6.90253993	6.837079995	7.337328755	6.982384613	7.037134142	7.044259234	7.207242089	7.074722058	6.61527841	6.393156602	6.571382834	6.617853201	6.664969782	7.135509002	6.202116428	6.410255408	6.738124191	6.846501087	7.009591023	6.802587601	7.003546765	6.371611914	6.608328212	6.818057706	6.280170722	6.185997276	6.782328539	6.514236516	6.591359414	6.974745147	6.392593612	6.60184191	7.25500111	6.935414045
ILMN_1655126	8.411966944	8.293781255	7.976923929	8.445031109	7.585171852	8.057871565	7.782742046	8.047192846	7.946916867	8.532285614	7.900941657	8.391506716	8.200029225	8.689058412	8.273752101	8.043645131	7.90197878	8.549038866	8.57582696	8.420338152	8.397213885	8.120094454	7.72200893	8.228510213	8.278338984	7.546427684	8.209939278	7.663521941	8.273263786	8.265485682	7.776561114	7.687696822	7.951857837	8.684551226	7.929699976	8.110472206	7.879027711	8.327293364	7.988973491	7.700522385	8.114067722	7.848333395	8.075498303	7.804381324	8.28186822	7.471003779	8.355419664	7.838902252	8.117570997
ILMN_1655137	7.930413635	7.63656196	7.226951271	7.711034144	7.625752806	8.151479232	7.471923096	8.042003467	8.393785663	7.505505426	6.920387183	7.772109827	8.10491732	8.452434755	8.03583341	8.010030526	7.422082138	8.349501667	7.781016332	7.552433909	7.981000992	8.081931733	7.627256438	7.133163508	7.866698591	7.81474585	7.878945956	7.942547387	8.082987108	7.57026009	7.543285757	7.567471822	8.312312232	7.899670711	7.539458828	7.6851234	8.086169706	7.722130828	7.591701616	7.427374797	7.919330994	7.559389804	8.223529516	7.944044524	7.859813499	7.71951893	7.955164444	7.568457575	8.225109596
ILMN_1655154	10.69969604	10.84330796	10.45446812	10.59323441	10.24509487	10.7920109	10.53755707	10.65494533	10.82733386	10.76106918	10.58691952	10.8618175	10.82572396	10.98665437	10.62826707	10.82240799	10.26423482	11.10710625	10.44322871	10.44193753	10.31676368	10.85396788	10.48269997	10.19736371	10.841708	10.71362397	10.4741776	10.62968459	10.9070057	10.67129931	10.68418798	10.58050307	10.85687165	10.7771421	10.50938982	10.35366217	10.8302576	10.10871788	10.53371316	10.62304893	10.70673073	10.95492285	10.45695573	10.44554541	10.29755496	10.55577414	11.02875184	10.33862743	10.98665437
ILMN_1655163	11.71078827	11.60485413	11.36980416	11.59791091	11.35096618	11.58181186	11.56331307	11.44361301	11.76782723	11.59791091	11.52912762	11.61658373	11.83519898	11.80430427	11.46063371	11.53357988	11.52700923	11.59104888	11.38927001	11.2578266	11.25088631	11.51131649	11.29004041	11.33988006	11.73092438	11.67785654	11.4298491	11.64114642	11.72828638	11.71839098	11.83823014	11.50293843	11.6026136	11.5772526	11.55357146	11.20277191	11.75410665	11.52248509	11.30139421	11.71314291	11.46924832	11.62142569	11.22097834	11.36980416	11.1512754	11.65838069	12.02443329	11.42366985	11.60010149
ILMN_1655165	6.39177049	5.932793966	5.757096565	6.925142552	6.036453721	7.104505185	4.614031788	5.844156959	5.737481761	4.88735078	6.688533143	5.628281515	6.371434391	6.761647747	6.329085682	6.072095734	7.223693007	6.754180722	6.188330675	5.997829179	6.229993006	7.108549989	6.670450822	7.017221205	6.409864422	6.206413919	7.476127855	7.232748971	5.109175629	5.635241022	6.976688657	5.086373733	6.888678173	7.176358684	7.066491983	6.640838438	7.077932848	6.851620217	6.664569434	3.558093336	4.989379943	7.196103372	6.154371038	6.209423663	7.089724648	7.226406578	7.199303667	7.307903358	7.084316416
ILMN_1655167	3.423891247	2.993808376	2.375682903	2.067126611	3.791139295	4.054985613	1.68947203	3.116924166	3.314325364	2.205004757	4.964099951	3.457795346	3.124818556	3.456826578	4.009838381	1.988187976	3.150614749	3.531305191	4.450461198	3.480577757	4.22808227	3.028610093	4.148882096	2.153541719	4.242649495	3.517518532	4.19258457	3.825163831	3.757377375	4.330935091	3.321159781	2.373996464	4.271980096	2.196834013	2.119850555	3.564547527	2.516781277	2.126004143	3.850970421	2.04951534	1.888647282	3.025212713	2.769704146	2.985881255	4.004625144	2.163052216	2.874952834	3.27583181	3.934797829
ILMN_1655177	10.14400489	9.731858772	9.708803704	10.06435262	9.349453118	10.03612788	9.613390564	10.07196362	10.16486	10.00920509	9.543761062	10.06659233	10.29606587	10.4663919	10.23076263	10.32244031	9.708803704	10.56898353	9.85696496	9.709739126	9.904426968	9.994613196	9.731858772	9.569681587	9.982421789	9.607015918	10.00920509	9.638102508	10.3237992	9.926000758	9.722106055	9.924853864	9.981240751	10.26618916	9.878252084	9.690559578	10.06435262	9.843834038	9.810927416	9.946841539	9.89504109	9.952284449	9.631931497	9.795223918	9.705137817	9.58079483	10.24826763	9.720283087	10.21826986
ILMN_1655191	7.958623693	7.771214971	7.711979351	7.877768488	7.42398903	7.330491982	8.075361198	7.703341316	7.544039112	7.988278756	7.583063235	7.755161296	8.060017584	7.979710038	7.882552476	8.254015184	7.570165209	7.398953906	7.457101626	7.53371796	7.640480986	7.618751158	7.218371645	7.657582287	7.693997135	7.709157488	7.638557436	7.38051707	7.719778281	8.213884636	7.628979018	8.064583701	7.854198219	7.821037329	7.339526223	7.366676702	7.337171565	7.674015627	8.210700668	8.086023746	8.159267136	7.354701114	7.199948302	7.632382457	7.521881376	7.888636427	8.213330882	7.44842592	7.813837796
ILMN_1655194	6.219275863	6.306882896	6.20599081	5.457635636	6.079266859	6.349293633	6.038226367	6.272719581	5.484669841	6.160293602	6.044403531	5.700793966	6.623862984	6.714669439	6.019644575	5.9442377	6.064366407	5.644739028	6.741952991	6.185010328	5.703552065	5.687349821	5.775954189	5.823852306	5.833801606	6.183950445	5.84271096	5.666748927	6.63371412	6.093988853	6.488507613	7.111645653	5.960055992	6.165551184	6.289890986	6.031402345	6.363287895	6.681122322	5.677822358	6.858763419	6.306882896	6.209179179	6.7141633	7.062523177	6.730945703	5.9042766	6.756834989	6.320074732	6.041430431
ILMN_1655195	8.42814948	8.439082182	8.681489277	8.685769998	8.407450336	9.078645506	8.37174954	9.118043468	7.091174071	8.326436572	8.092635395	8.39521006	8.84866244	9.126682652	8.942161164	9.295077446	7.788392572	8.754906306	9.12018991	8.046362533	8.213256834	8.514840441	9.186719111	8.032593474	8.315289624	8.761368109	8.114439369	8.410579781	8.760723628	8.825462138	7.908027274	8.35595622	9.307528472	8.514840441	8.01271836	8.474608602	8.927658984	7.947557506	8.783444131	8.697355588	8.094124376	8.337163088	8.691142962	9.060592314	8.283340018	7.935149874	8.530336302	8.81619795	8.720174749
ILMN_1655206	8.704007634	8.94204171	9.096547332	8.534062373	9.499857185	8.964237566	8.842400468	8.955172633	9.232872223	8.566440694	8.621422707	8.731006072	8.736508863	8.935438016	8.140726287	8.465920107	8.990138805	7.745924153	9.02265695	9.200777171	9.076642604	8.586588097	8.812808461	9.191574121	8.079001824	8.491010581	8.8944499	8.772393176	8.738124036	8.196989186	9.364693848	8.754184676	8.847730205	9.339419074	8.981421963	8.992552212	8.741901543	9.241946995	9.108565555	8.528765697	8.708371299	8.835972558	9.162901218	9.447813223	9.173796952	9.04784783	8.916395369	9.109942079	7.645501868
ILMN_1655225	7.325557854	7.43533181	7.290003942	7.095783203	7.005332716	7.379994081	7.628253819	7.290003942	7.250444131	7.459970546	6.75644973	7.058514479	7.19042293	7.493759135	7.28354851	7.020108283	7.160659527	7.207911087	6.925047942	7.389011284	7.072656962	7.109762176	6.857680855	6.901451536	6.994621082	7.102902247	6.946878691	7.225485813	7.133337931	6.920921435	6.994078939	6.911961761	7.390057854	6.959323831	7.03938568	6.961380987	7.188975653	6.836576071	7.019563935	7.097819581	7.170545617	7.031763203	7.398837959	7.227621857	7.034102535	7.109762176	7.392820882	7.12770572	7.129188264
ILMN_1655245	2.424100632	3.197619488	3.75874048	3.197619488	2.971209564	2.566347808	3.130339561	2.739140002	3.684400526	3.256115867	3.060917859	2.777499713	2.85957823	2.620764713	3.011244569	2.967007018	2.589941469	2.637231732	2.308773113	2.224787163	3.378865688	2.609522911	2.5261437	2.622694485	3.153864476	2.876444896	3.012058147	2.716311079	3.68353876	2.514085529	2.928726738	2.119438447	2.642749597	2.652805211	2.920089432	2.899105679	3.079959465	3.871361173	3.196779898	2.255097595	3.095880864	2.788699693	2.798325072	3.183678084	3.097666577	2.69232565	3.435161613	2.392046721	3.057607626
ILMN_1655261	7.031695372	7.765976567	6.996667852	7.443741714	7.57048564	7.694906818	7.809483557	7.949130257	8.049975924	7.371797895	7.494059387	7.512600469	7.539137019	8.362459908	7.588686703	7.828930902	7.173200169	7.850384841	8.054835192	7.345435743	7.066385171	7.591494626	7.843706252	7.308208058	7.046294521	7.682587395	6.945465368	7.794927217	7.77932941	7.072037351	7.53654994	7.478287629	7.560245105	7.859978371	7.819776276	7.446866401	7.551449131	7.715260276	7.113893118	7.726527012	7.566673023	7.979211148	6.962042346	7.558374763	7.65875235	7.460402248	7.801199995	7.73421793	7.377716334
ILMN_1655296	6.741462944	6.373682103	6.690261262	6.665639908	6.249257979	5.697075578	6.218508292	6.289773615	5.296034573	6.173357928	6.767971938	6.276395589	6.485697899	6.460631502	6.236738834	6.612478449	5.777610572	6.13188926	6.398150991	5.571598881	5.593790166	6.385637489	6.165077447	5.930613588	5.821302052	6.571824777	6.000123358	6.199912094	6.011342685	6.221429307	6.028697113	6.115030255	6.73559775	6.236261544	5.853131368	6.252164985	5.743750815	6.192161873	6.587162132	6.047535058	5.735613204	6.00935133	6.04165066	6.561545731	5.683636938	6.440974692	6.480427549	6.747446755	6.809451812
ILMN_1655307	7.119607903	6.371555297	7.322972603	7.314813592	7.335528578	7.327466902	6.964814733	7.441584379	7.21444417	6.587287619	7.567154398	7.627913845	7.385466139	6.936219406	7.160004651	6.933345115	7.213569783	7.498457216	7.664077696	7.591359847	7.769361471	7.758896877	7.965464121	7.587270366	7.220540144	7.138241894	7.272143947	7.119167281	7.229313846	7.280795678	7.213031301	7.431220967	7.380669374	7.345952357	7.515030782	7.759333383	7.155288164	7.491893774	7.560474947	7.13555452	7.120052292	7.02043775	7.669358682	7.424279309	7.677943791	7.019158715	7.150142957	7.658154415	7.565791244
ILMN_1655316	7.91440953	7.891006652	7.879918096	9.368596746	10.05576352	9.054172952	8.102619493	9.054172952	7.714953215	7.028290205	9.28109714	9.124791937	7.754172706	7.647139518	8.478782375	7.892829326	8.911312981	9.141333638	8.725836706	8.781592255	9.002603004	9.031392094	9.076379968	9.284247621	9.193804446	9.147664059	8.614083515	9.115738115	8.343169596	9.115150221	8.759155734	8.343723972	7.580962541	8.85850427	9.046465333	9.333175786	8.40141391	9.293622642	8.978957047	8.216141295	8.907077401	8.793239256	8.322991244	8.53224514	8.586588752	8.703419582	9.891630936	9.32240624	8.645747502
ILMN_1655329	6.612530782	6.839708524	6.874372475	7.216744554	7.795597248	7.316432435	6.235930741	6.944791538	6.727874132	6.27162101	7.662983741	7.237784155	6.883465561	7.107636863	6.600991297	5.888731838	6.782902918	7.120591451	7.372932149	6.944791538	7.14199947	7.362057947	7.139800925	7.289730257	7.526328426	7.726724249	6.842889892	7.160413312	6.32753813	7.722281786	7.061989105	7.147631833	6.621947676	7.017244182	7.276104805	7.393269782	6.815431932	7.443657929	6.850779284	7.290981641	7.479374398	6.981173854	7.054093354	7.2277975	6.829371231	6.991426081	8.381379287	7.400570246	7.158795989
ILMN_1655340	10.05984242	10.39516717	10.41484182	10.75138089	10.49310119	10.23214235	10.87514033	10.3580566	10.25226655	10.62616264	10.24473785	10.40621322	10.08582428	9.573751299	10.17139834	10.37692123	10.61788041	10.35936328	10.12059486	10.2829088	10.46169479	9.879722934	10.46169479	10.70874444	10.40621322	10.34850516	10.29629255	10.44424475	10.16910757	10.43029083	10.21549372	10.13815601	10.23214235	10.37017357	10.26356065	10.34460905	10.42741815	9.869452963	10.34583976	10.52772158	10.17399932	10.57735144	10.20956714	10.01915866	10.53227874	10.44852571	9.219500576	10.06749576	10.36322668
ILMN_1655341	2.027296964	2.439141306	1.990262878	2.545111656	1.907897861	2.144864458	1.479297907	1.795591138	2.762307156	2.758700579	2.398653651	2.422524933	2.063306296	1.878403003	2.162923447	2.52711496	1.549462948	2.547676072	2.578437696	2.147390391	2.463809341	2.020606686	2.381783479	2.11245228	2.33767181	2.055203195	1.673792621	1.940431415	1.940431415	1.709911625	1.826209857	1.897086671	2.188876882	2.366895598	1.935276116	2.588223342	2.050499499	1.896613788	1.799251738	3.003719706	1.497017916	2.324026286	2.186891252	2.095455351	2.14097953	1.759132198	2.109094908	2.32809966	3.017048778
ILMN_1655377	8.217446611	8.483440306	8.275514203	9.021232415	9.038790397	8.560659711	8.655389391	8.46094595	8.010821223	7.76627724	9.136194908	8.756473636	8.267660458	7.809527807	8.299216731	7.830125383	8.659077318	8.735293034	8.563707684	8.652696469	8.797182918	8.86631871	9.041757823	9.055432302	9.050782484	9.070980226	8.448731181	8.631744022	8.098701957	9.03149189	8.389693241	8.511558544	8.038421235	8.464711008	8.731572544	8.918956239	8.285982064	8.622305109	8.607071549	8.57700723	8.655389391	8.469680596	8.670774614	8.329478071	8.543430493	8.488090125	8.386062025	8.760158884	8.845707311
ILMN_1655405	1.703197368	2.21924178	1.292262906	2.206910435	1.527525213	2.31449864	2.186189374	2.729357285	1.643028418	1.627020508	2.031173441	1.911476594	2.813771495	2.291918494	2.471857852	3.045391617	1.762617109	2.303619422	2.35951051	1.999069154	2.342439164	2.434888588	2.152236981	2.57200574	2.594762437	2.865938594	1.702547404	1.995493402	3.228159615	2.350012461	2.204018341	2.360067782	1.723640715	2.74577391	2.029441623	1.764940954	2.13125966	2.561974925	2.291918494	2.382189532	2.925057003	1.859854871	1.276587312	2.302132463	1.708451728	2.77895729	3.070162588	2.008114544	2.323653136
ILMN_1655414	8.586548801	10.02311069	9.801742515	9.087076755	9.795041476	9.585243402	10.12808498	9.366294321	9.806874928	9.583551347	9.060712914	8.954436932	9.384654564	8.998166411	9.295360713	9.668272495	9.610276871	8.503158888	9.245585733	10.00867277	9.828405842	8.903052323	9.294553824	8.748123079	9.275839979	9.58707055	9.666063845	9.165182804	9.395293837	8.972993154	9.941239338	9.249405523	9.913262726	9.757377154	9.282420169	9.377880371	9.491059084	9.352458667	9.352458667	10.09419452	9.716804233	9.77426614	9.388007734	9.816692851	9.711801986	10.11684357	8.570496123	9.485330088	8.820642023
ILMN_1655418	10.54892597	10.72057253	10.51077094	10.29114826	9.924345854	9.8286456	10.29014455	9.881197228	10.8691849	11.14261689	10.64646354	10.35476221	10.36855432	10.24701945	10.20300563	10.45965334	10.00663323	10.18878273	9.939316664	10.61779239	10.42024809	10.27491834	10.10696939	10.36121467	10.53674906	10.18067484	9.91764694	10.20633646	10.26010674	10.64226734	10.40050036	10.31981795	10.20633646	10.22993299	10.35359341	10.05622787	10.5704509	9.947128683	10.3087803	10.67001427	10.60604647	10.35112561	10.24283032	10.13265065	9.989248197	10.08304846	10.09620479	9.716838618	10.13460425
ILMN_1655422	7.893994871	8.198335419	8.235791905	8.392552408	9.576203871	9.118765711	7.962652381	8.765911319	8.155661818	8.120048015	8.528401344	8.656502325	8.139236381	7.688265471	7.922662875	7.212569557	8.271636812	8.565206424	9.480929865	8.830360294	9.670714333	8.801547692	9.151772372	9.278322442	8.78634475	8.884101526	8.236648801	8.394385361	7.875377306	8.958017078	8.235791905	9.577573635	7.868901449	8.271235808	9.147325272	9.353393428	7.822418435	8.811952345	8.528889233	8.330006248	9.154087551	8.526510514	9.145583488	8.518978583	9.10538311	8.002991937	8.104598439	8.439766875	8.245947773
ILMN_1655429	6.749752902	6.28328265	6.002235041	6.22849543	6.324542391	6.662424205	6.37640486	6.558372308	7.284017963	6.648532627	6.512211621	6.267492574	5.946472724	6.492030568	6.389362817	6.639885722	6.362877246	6.697222824	6.259456696	6.370981486	6.170593859	6.366941335	5.838339474	6.461973616	6.427126398	6.065288243	6.320536164	6.35119947	6.584532319	6.503286713	6.505712068	6.011195763	6.219973003	6.334613434	6.361875171	6.497981597	6.517605529	6.366475027	6.346151267	6.579235185	6.46403841	6.384512176	5.947035495	6.316488912	6.483751398	6.636083718	6.465013963	6.3355229	6.556445516
ILMN_1655469	7.845006018	7.397890045	7.447356428	8.066877416	7.257010295	7.605181687	6.362656914	7.314980682	6.070626591	7.711103798	7.362069775	8.254578322	7.764800805	7.776064361	8.585036193	6.912111207	7.658026871	8.519048734	8.302849669	7.54530398	7.432630366	8.139924691	7.707773873	6.927229079	7.357415514	8.277277114	7.141112724	7.358312352	7.361120423	7.821630936	6.827826638	8.214936957	7.570260363	7.405447004	7.721819646	8.229016278	7.281988044	7.651490099	8.169224235	7.294709306	7.547835846	6.788367391	7.736424389	7.460988769	7.706379958	7.388014173	8.327457906	7.391929155	7.688060832
ILMN_1655482	7.004860151	7.26754071	7.228322398	6.617271093	7.227827779	6.777391721	7.030718935	6.81773706	7.772765589	7.12103249	6.948039007	6.640838458	6.989628689	7.339897054	7.050419777	6.843220268	6.846975315	6.420566444	7.047104187	7.402512443	6.755238888	6.703773245	6.348274269	7.045789851	6.468731913	6.780904153	6.806422215	6.638514936	7.040275656	6.93070603	7.023834755	7.489126498	6.713857303	7.146083132	6.783269426	6.791074109	6.927889548	7.258229633	6.724625326	7.378073779	7.050419777	6.394712806	7.50214131	7.777722629	7.41841558	7.063835621	7.227827779	6.6954561	6.333492044
ILMN_1655485	5.847904687	4.95275916	5.175610263	6.042597152	6.463442325	5.91719626	4.732374974	6.254082245	6.270690532	4.949401037	5.876947833	5.835905095	6.024923831	6.193752207	4.815858632	5.571950194	5.984227805	5.475781592	5.977603192	5.612751192	5.818852911	6.000616312	5.765852896	5.999039679	5.49863338	5.861646685	5.722878642	6.195830409	5.936743706	5.495157017	6.273162038	5.318309849	5.978108766	5.89776846	5.869603455	6.022290106	6.075828506	6.540414788	5.793682308	5.135178158	5.652149599	5.544161996	5.672512514	5.978108766	5.740891142	6.257677408	6.650834724	6.134956329	5.68356343
ILMN_1655497	11.45481815	11.57223791	11.39160675	11.2657075	11.63721609	12.12902215	11.19023301	11.95659556	11.78920543	11.10160825	11.00669905	11.36411959	11.46512396	11.9950416	11.4800916	11.51298286	11.01014316	11.71436953	12.0566733	11.68988075	11.88670123	11.81463271	11.56640176	11.46512396	11.73822654	11.57223791	11.36872708	11.16992158	11.70249637	11.69291189	11.28576032	11.83804593	11.48520429	11.72597239	11.84496357	11.72890323	11.64840059	11.39160675	11.07814706	11.71436953	11.82537597	11.81808697	11.95659556	11.74107879	11.71735104	11.09597371	12.25656327	11.68645924	11.85858812
ILMN_1655525	3.092449057	6.994863083	4.19298845	2.86648524	2.781044334	4.056670119	5.438885819	2.990287064	2.629148246	6.094012493	4.101334103	3.084356622	4.190488929	5.408181181	5.054643982	5.520810424	4.042692042	2.964724401	3.230040504	5.339900811	5.018812843	3.447263381	3.17735121	4.840973548	5.150550259	4.023464653	6.508434124	3.213742214	4.419547098	3.535568329	3.961819101	6.542342427	4.549033832	3.631159284	3.642279943	3.322787609	4.095941718	4.134171876	3.139797539	5.519666425	5.269980454	3.809818927	5.25601499	4.684133163	4.794902457	3.432650326	4.80362132	3.560407596	4.054809293
ILMN_1655557	8.977232873	9.212497665	9.196835078	9.426282576	9.825103048	9.34818585	9.696021145	9.617942318	9.584769875	8.821707186	9.044345728	9.067332845	9.15961767	9.18595039	9.0449769	9.358855172	9.126175674	9.215408692	9.124761341	8.996674386	9.105028633	9.131929968	9.11068377	8.997287891	9.285133445	9.093774035	9.640052351	9.461480122	9.333297853	9.333297853	9.447081586	9.215408692	9.23662888	9.392885362	9.152340378	9.409497405	9.698715725	9.304197449	8.995965128	9.205360359	9.151677671	9.395212988	8.76140386	9.209692525	8.85720983	9.507312798	9.338023945	9.059699825	8.959096267
ILMN_1655561	11.66173303	11.81771425	11.53947505	11.85390977	12.09351521	11.47835306	11.95815296	11.79907087	11.85390977	11.64929705	12.0088898	11.76742756	11.3727579	11.7043495	11.4493766	10.90908249	11.60370175	11.7043495	12.0058014	11.69691667	11.67454025	11.78367415	11.64929705	12.49406872	11.80684407	12.0286239	11.40556541	11.70672231	11.36505722	12.40778493	11.81771425	12.25479278	11.03325175	11.58105423	11.82357038	11.8735382	11.66687368	12.03880586	11.95473828	12.2315545	12.33434034	11.62754996	11.58585286	11.9646594	11.8884001	11.53721653	12.17441553	11.67956704	11.19543432
ILMN_1655563	5.004243123	4.115211734	4.214583014	3.927604496	3.677403489	3.587948286	4.90139239	3.984168812	4.147630676	5.899714932	4.153603332	4.773753828	4.5237779	4.291182173	3.708725618	3.916014471	4.324127018	3.563649905	4.237337889	5.442364682	4.742811885	3.681991414	3.021618232	4.878702922	3.709702389	3.712269919	3.770466373	3.61315377	4.394243072	4.217996219	5.320331057	4.784348529	4.78646015	4.432816823	4.321779321	3.856278576	5.123630517	3.97486526	3.366307937	4.973294481	4.240757484	3.237105944	4.00260404	4.281366661	4.226199295	4.252109832	3.226195797	3.933337794	3.367226747
ILMN_1655572	6.416501128	5.589396362	4.835152466	6.336902979	5.594321136	4.900619573	6.244376723	5.748684764	6.718913676	6.25293151	6.306679806	5.512536529	4.995144033	4.873012315	5.529762344	6.240405608	5.227635027	5.302622759	5.073015239	5.990423094	5.154205386	4.823806966	5.42243629	6.13492049	5.304961365	5.222181705	4.589309231	5.562948025	5.482577198	6.099867166	5.503715818	5.241280435	5.313548353	5.928608571	5.175385505	5.743857489	5.353087695	5.140982288	5.283855954	6.643993086	5.385457767	6.11448147	4.507673589	4.948933604	4.959254246	5.431278543	4.777911266	5.848665041	6.522048867
ILMN_1655577	6.686799574	6.525615576	6.047993666	6.508892565	5.314153166	4.838728498	6.047993666	5.953887296	4.583476037	5.933866242	5.913102028	6.443718121	6.706016119	5.917800159	4.336957265	5.817726144	5.610700855	4.885643105	5.962756511	5.462205283	5.959192771	6.414865361	4.980876353	5.921370977	4.678635493	4.560757235	5.91829945	5.05493653	6.46500528	5.768344432	5.50928755	6.033379137	6.653162273	5.648196082	6.167312102	6.096865989	5.566510991	6.16354507	3.676931884	4.653894954	5.046656282	4.689036151	5.956034689	6.285556551	5.723623028	5.514845139	7.264577952	6.462106531	5.13384256
ILMN_1655595	6.164863225	5.207793167	7.5117967	4.630276596	4.4424465	5.258067595	3.519707312	5.441946799	5.648080333	5.224215563	6.25105604	5.074660063	6.542192379	7.252818022	6.331038789	4.686356555	5.870600092	5.839143106	7.364948971	6.360718349	7.157860105	6.141501344	5.821847988	4.059051504	6.483313224	6.579540902	5.718412885	5.580578118	6.134272058	5.182617194	6.248344564	6.759771669	6.727492035	5.054766502	6.246382855	6.080300359	6.442484401	4.194090129	5.933405888	6.459056677	6.645350512	6.493645868	6.08191903	6.241152007	7.358603247	5.177366343	6.69799812	3.203741165	7.395040348
ILMN_1655608	6.404594957	6.108346093	5.912997899	6.134260118	6.208375419	6.069953261	6.61459557	6.503366438	6.866977677	6.40645201	6.140832372	6.222174704	6.176262656	6.635016185	6.060721431	6.61459557	6.254297812	6.327102891	5.641926454	5.984035564	6.04050621	6.02966412	5.425544155	5.879098947	6.41652502	6.405490283	6.396672958	6.457086913	6.765292685	6.323309783	7.132425402	6.08132534	6.114906928	6.494629159	6.02966412	5.454596121	6.586528091	6.095027011	6.178717257	6.623245765	6.307822733	6.565453263	5.587631776	6.554364736	5.764469919	6.639939996	6.866508441	6.010303226	5.727186133
ILMN_1655610	1.796045887	1.779075421	3.004007046	1.927850264	2.013905665	1.802726322	1.733969553	1.983481473	1.824519161	2.513515402	2.160104907	2.219208842	2.873512324	2.188548401	2.39926885	2.670991076	1.906479532	2.363824076	1.904901495	2.57752809	2.206405693	1.991850322	2.243301833	2.729342858	2.199687637	2.251606175	2.260446475	1.526348619	2.237371474	2.571833754	1.911759186	2.953815935	2.135776834	2.57752809	2.411013288	2.17925869	2.033229091	2.072910298	2.422052174	1.926915287	2.188548401	1.5968323	1.922809206	2.436353067	1.857100911	2.578070791	2.041322177	2.140953657	1.834336407
ILMN_1655611	6.429727304	6.170584464	4.670293693	4.893257335	3.548558191	6.441995353	5.913161245	5.222337748	6.060784982	6.138431996	4.752131038	5.935611879	6.112793868	6.173121934	6.007238476	5.619008488	5.66608106	6.890429269	5.596555642	5.860901824	5.62470632	5.953839408	5.841881529	4.688730459	5.523702521	4.895716425	5.996891075	5.957493067	6.819793411	5.709868478	4.313401035	6.054309407	5.487602918	6.292863596	6.166328389	6.02688911	5.379199098	5.17422893	4.79335311	6.532557009	5.321905247	7.001455789	6.249332242	4.499851728	5.09636039	4.508371816	6.088589258	5.905279313	5.69237997
ILMN_1655614	1.72888963	2.028895545	2.122822123	2.426282803	2.616260741	1.709374864	2.192718079	2.502515849	2.449767802	3.706597959	2.312743716	2.911752632	4.928290017	2.008464316	3.251656012	2.182104013	3.398363509	1.829068063	3.611873993	3.152655153	3.121099651	2.812771475	2.060358714	2.448042838	3.298619134	3.898442006	3.096327497	2.158813391	2.754960912	3.55156314	2.024337542	2.111878203	3.260190521	2.502515849	2.285837595	3.403997447	2.515531395	2.894823449	3.6683221	2.310566605	3.045811589	1.625274848	2.331647406	2.732607066	1.740218831	2.620301658	2.030668158	2.232314848	3.238503721
ILMN_1655622	9.028309315	9.093375077	8.438407949	9.691541257	10.14221445	9.974933245	8.57188373	9.774739257	9.221366476	8.255007686	9.229054974	9.318172166	9.226492808	9.797442771	9.150669678	8.866674831	9.527206633	9.701755367	9.209250041	9.164856071	9.371531912	9.582399906	9.543377073	9.634565968	9.217491741	9.080099894	9.527206633	9.700277624	9.431406289	8.821453702	9.328148881	8.550378807	9.084328582	9.437775425	9.614911076	9.368833994	9.402540429	9.40658013	9.225911332	7.97365349	8.649551193	9.915719535	9.105934185	9.118418852	9.372155549	9.555653352	10.18013368	9.43358065	9.677582318
ILMN_1655625	6.561570313	6.380361621	6.470107586	6.258559063	6.15869094	6.503411627	6.355457009	6.426137359	7.071699943	6.509133105	6.353481735	6.308127798	6.954703534	6.93861806	6.563099157	6.597267341	6.149766292	6.617478665	6.55808684	6.583019111	6.537052406	6.827779772	6.223930808	6.129319919	6.821245703	6.789568755	6.42166529	6.440830584	6.786255337	6.58543251	6.36170885	6.513027217	6.537532537	6.491121862	6.659537755	6.349404417	6.748455496	6.415177326	6.091777602	6.000761352	6.797847207	6.586289272	6.550314046	6.408624175	6.445820123	6.761271826	6.853076812	6.178550171	6.805943581
ILMN_1655635	7.973936671	7.720888425	7.589309753	8.063747331	8.064220273	8.109695234	7.646485571	8.055445277	8.321273947	7.854565601	7.846718718	7.899265881	7.706524107	7.948495779	8.15664166	7.823694455	7.327087636	8.143414013	8.106803839	7.470762064	7.717710275	8.017365335	7.69166704	7.970141667	7.503349034	7.691260399	7.641787401	7.919620969	7.952307607	7.671595101	7.554064381	7.491716916	8.022945911	7.941617735	7.720888425	7.757131315	7.836712139	7.970607796	7.907914218	7.15263857	7.446073061	7.774684152	7.879240684	7.667221361	7.542349301	7.785713395	7.822759051	8.141623999	7.858257427
ILMN_1655654	6.34673722	6.219440216	7.02608242	6.418794805	6.090058135	5.893764594	6.64140773	6.173867675	5.120152918	7.022655139	6.975950822	6.52974934	6.239128122	6.544913782	6.494522905	6.1966058	6.612491407	6.125850119	6.8783924	6.996792697	6.89548159	6.72112353	6.323228581	7.309975764	6.514983184	6.112422577	6.117773782	6.362301158	6.073297717	6.488359694	6.15967846	6.645569895	6.152390184	6.276640864	6.632705652	6.474217131	6.251931871	6.340085392	6.967100473	6.310751755	6.285612073	6.30229707	6.768058889	6.580543782	6.70550582	5.869153536	6.20577388	6.753146255	6.622918302
ILMN_1655663	5.282684136	5.791001476	5.47456701	5.221240563	5.234683048	4.588917383	4.123387114	4.416414787	4.664981192	4.729655499	3.592584349	3.875938305	3.678627259	4.087138867	4.632257463	4.4797208	3.98347812	4.331957481	3.738137866	4.109562832	3.178520343	3.839196576	4.015405112	3.065820871	4.427668222	4.276375795	4.590866062	3.989624985	4.396843609	4.644860365	4.403922286	4.733858691	4.114481017	4.145204758	3.85060652	4.055389113	4.272318273	3.865639438	3.996404213	4.690895952	4.25357917	4.419860305	4.247434404	4.401087474	4.601154893	4.12960543	3.488525854	3.059717788	4.274247339
ILMN_1655684	6.289575472	6.357764047	6.801360907	6.212768236	6.562146646	6.359803193	6.822595484	6.313185344	6.795696401	6.363193665	6.421201833	6.783865537	6.990938034	6.427312815	6.800917946	6.796152354	6.347700276	6.465997002	6.635967455	6.291604939	6.32356618	6.433159229	6.542104531	5.8448209	6.702421497	6.836696169	5.86178415	6.121559789	6.872356645	6.532168887	7.007813585	6.904706842	6.420190018	6.445894288	5.918305159	6.261646747	6.599928078	5.867268649	6.592963449	6.792898081	6.253583116	6.419214074	6.948705006	6.14732335	6.383925848	6.841849089	6.883933387	6.56265926	6.587524811
ILMN_1655702	8.803395632	9.052157623	8.719048083	8.262791457	9.553980406	9.296258047	9.139035087	9.204321293	9.947406884	8.90830846	8.84681278	8.746780666	8.833250328	9.289948499	8.030360208	9.307541028	8.898512185	8.233223738	8.745700345	8.770684422	8.520657367	7.764042626	8.414963163	8.50252196	8.255752362	8.875818704	9.443419182	8.855220392	9.266081507	8.612444875	9.809772742	9.191831173	8.609277219	8.963114739	9.234915267	8.535274932	9.271900666	9.5163611	8.375204991	9.853615255	9.389580173	9.403814917	8.912198566	9.59627881	8.589620154	9.677192426	9.538091511	8.939360872	7.491993536
ILMN_1655720	4.021506744	4.111429784	3.744085382	3.585347664	4.22147311	3.473634581	3.183805416	3.712230623	5.289745932	4.778655353	3.729319287	2.938625306	3.877898938	4.248307732	3.787907915	3.81656574	3.547287734	3.881677452	4.124120453	3.98241394	3.84235714	3.659098121	3.254146386	3.957209959	3.742154928	4.178205957	3.744085382	3.278686039	3.747902584	3.905449887	4.439654791	3.195316601	3.93820489	4.180065338	3.988043992	3.396490811	3.715317054	3.477577892	4.253544607	3.83147706	3.477577892	3.343452598	3.135417423	3.539456926	3.766927256	3.714254482	3.460443454	3.587284362	3.708513141
ILMN_1655733	5.611953861	5.187067456	6.002855751	5.987905581	5.722356994	5.440114707	6.177003842	5.496333233	4.958351461	5.936755518	6.554909789	6.102253116	5.713417045	5.990690806	5.882756817	5.717502689	5.792542168	5.687690572	6.284651766	5.850201506	5.721782041	5.969891304	5.84029491	5.830435334	5.776789709	6.601294502	6.21014792	6.186832781	5.199231336	6.134008005	6.193344309	6.203080315	5.554394935	5.446263008	6.103386117	5.827535157	6.232943727	6.610305165	5.886798175	7.106589344	6.076350658	5.927038585	6.302630705	6.808393193	5.593283581	5.978934528	6.635879644	5.870827534	5.847881351
ILMN_1655734	7.315471899	7.357368615	7.178559525	7.814485557	7.662556819	7.867010744	7.700075419	7.53075782	6.954954929	6.797582135	8.063728287	7.666484549	7.369228703	7.32553888	7.733746008	7.180776435	7.975238577	8.032486276	7.523489708	7.098333753	7.626525138	7.926138623	7.997668143	8.159872259	8.255615589	8.116756963	7.678787176	7.876604677	7.14036887	7.988611845	7.321215434	7.571693406	7.129110585	7.374293969	7.71369222	7.97309637	7.369633907	7.80671042	7.8100923	7.590389252	7.863156341	7.749353626	7.903741019	7.410257274	7.764685165	7.693891429	7.86876227	7.710251127	7.926138623
ILMN_1655765	8.330396423	8.870476792	8.338827094	8.773889874	9.142951085	8.673977163	8.849002637	8.58485251	8.265794973	8.472074564	8.841437894	8.989047876	8.413587361	8.263508456	8.961849307	7.791526912	8.8591	9.535468383	8.638784579	8.609589901	8.899448778	8.982397984	9.25451614	9.475381098	9.870898779	9.796270011	8.610077485	8.932511143	8.366303033	9.941622256	8.467853368	9.567477348	7.95302587	8.407570623	9.097578984	9.498057085	8.520424702	8.725010803	8.770416052	9.483043337	9.728704251	8.87153764	8.942933621	8.235036033	8.863748395	8.558053135	8.645335048	8.69132877	9.136190951
ILMN_1655766	2.399775091	1.921679202	2.239647813	4.469755378	2.963478043	3.456069534	2.847908449	2.677097188	2.289803728	1.662469563	2.175630704	2.272056766	2.101088303	3.29144617	2.543984748	1.788451006	2.393014755	2.279602242	1.79852575	2.560800064	2.047889306	1.998628343	2.35785775	3.173662716	2.362304405	1.586831135	3.504877168	3.679296065	2.502186286	1.673593224	2.982232906	1.324767664	2.724227168	2.858923281	3.406829208	1.939749738	3.709996971	4.120016754	2.129911835	1.617767999	1.799348757	1.984754661	2.173557513	3.413650588	3.441248554	6.021058198	3.201691801	4.333937528	1.8001968
ILMN_1655780	2.327754489	2.593881477	2.132733341	3.251696798	3.107277215	3.020377574	2.162061952	2.976614261	2.604911653	2.254707017	2.141842639	1.917257641	3.416059404	2.837134025	3.107277215	1.859433584	2.531447912	2.565387521	2.782542264	2.338642394	3.04623362	3.324784834	2.345171436	2.672961268	3.082245347	2.506025013	2.61594477	1.811213052	2.407639073	2.166989905	3.111809339	2.072305434	2.270977543	2.718191328	3.565743107	2.642166598	2.796133932	2.22398961	2.710986493	2.009998278	2.062698366	1.952526486	2.392240042	2.474509192	2.627745766	2.069409048	2.790719706	2.812630845	2.908534399
ILMN_1655796	6.351045594	6.233703653	6.032120144	5.97195845	5.335577108	6.422445025	4.770622518	5.760808009	6.196351912	6.556295456	4.839955834	6.626007784	6.776285676	6.032120144	7.145864017	5.489363161	6.377888581	7.240638627	6.37116624	6.271503527	6.382696373	6.285640771	6.326752646	5.076281239	6.698944045	6.733481453	6.283019004	5.641738544	6.415121607	6.628015941	4.775171889	6.411551462	6.67054331	6.449319699	5.535322389	6.355696035	5.384656598	5.632761477	6.590963329	6.138353621	6.325222947	5.635778124	6.038750646	5.755126885	6.378473409	5.052231563	6.181019137	5.902050081	6.590963329
ILMN_1655821	6.446389489	6.246837273	5.953084615	6.7243354	5.505600854	5.785574838	7.270019454	6.065240326	7.021141225	7.722180719	6.709916206	6.784315059	6.169984177	5.90652701	7.415597092	6.522814472	7.278663712	7.209958164	6.075656105	6.451542476	6.35510642	6.707867224	6.60524351	6.640316946	7.538775984	7.324094072	6.617608881	7.281029772	6.706413139	7.100089039	6.864177269	7.212888168	6.365790627	6.130318358	6.452529548	6.856626641	6.614045217	6.993250423	7.453918062	7.648753249	7.163144967	6.672149704	6.568123282	7.033037988	6.594350108	6.707402932	6.055042162	5.68568725	5.808418687
ILMN_1655867	1.741444115	3.376302464	2.137025035	1.405502567	4.406270054	1.826676903	2.003328382	2.319557147	2.792192608	2.43198764	1.791832269	2.312230357	1.973395177	2.33635406	1.488704514	1.986296351	2.274437391	1.315282679	3.002943263	3.153325074	4.001927116	1.397792739	1.29439572	2.345242569	1.527065608	2.289885727	3.000325844	2.773218685	2.698444794	3.020156859	3.556083918	2.116345281	1.807503703	2.096990009	2.628037366	2.591527305	3.233144836	2.504399263	1.563335025	3.446449517	2.131044299	2.469979985	1.926397965	3.343654807	1.743901995	2.155756424	2.110302843	2.210861135	1.528963643
ILMN_1655876	6.353969764	6.66313417	6.929218554	6.481193711	6.47445919	6.49348229	7.08946017	6.454965487	6.898140492	6.769544428	6.643051288	6.698553325	6.573999953	6.380738713	6.203052575	6.179480364	6.712334047	6.47194189	6.426676535	6.77365283	6.518075399	6.605370774	6.465383089	6.206785136	6.592673791	6.388009489	6.222369125	6.432407842	6.332612742	6.461256624	6.356005678	6.289426975	6.883238555	6.571935158	6.669061928	6.762943099	6.577086029	5.858259901	6.466791282	6.757139863	6.42415417	6.61391157	6.558669044	6.463848138	6.574470134	6.344848692	5.918569904	6.512006016	6.343879768
ILMN_1655884	6.286699245	5.654210079	6.19192101	5.85825348	5.700235419	5.285913816	5.086709192	5.466216807	5.926919174	6.472230069	5.918212096	5.898486536	5.790808413	6.261749011	5.469893035	5.703224858	5.204240357	5.320547272	5.980243145	6.148788483	6.043146849	5.717815189	5.197710833	5.937809331	5.881666615	5.864255772	5.264399309	5.59331761	6.061960498	5.781437819	5.651761481	6.423602982	5.984815213	5.931508908	5.655353004	5.352773154	6.219927261	5.611725373	5.880551582	5.617840387	6.015004283	5.514655144	5.93431219	5.881180584	5.379411193	5.488059518	6.582060943	5.22358898	6.198470187
ILMN_1655906	2.301244336	1.660720324	1.916276079	1.747423139	1.836567227	1.70359333	2.153868221	1.87366925	2.200986852	2.427085451	1.777166883	2.24313046	2.285085479	1.381260797	2.031072793	2.3669413	1.933805442	1.616674657	2.665547239	2.075018244	2.078137463	2.215994346	2.585280082	1.991738379	2.063464569	2.169402059	2.207938187	2.024097062	1.926422531	2.110208401	1.749306064	2.24962247	2.111741333	2.389693714	2.045873834	1.559396527	1.169821582	2.150179551	2.205256337	1.386557164	2.193214458	2.156896264	1.537017365	2.442173195	1.968567651	1.729040279	2.953099543	2.182005104	2.012145598
ILMN_1655913	6.691434027	7.129047134	6.854583326	7.482155545	8.110355806	8.11403392	7.331317668	7.452471112	7.220230824	6.451910575	7.583346831	7.583757111	7.200061884	7.464103865	7.776037116	6.958641174	7.628675831	8.392863822	7.765424554	6.853110483	7.586024397	7.668814406	7.435089126	7.323474177	8.642628917	9.03512343	7.804168301	7.787257183	7.030726175	8.142896791	7.77871392	7.830853259	5.807006432	6.973323445	7.675912526	7.795224733	7.546841644	7.570202246	7.468299607	8.084938905	8.171517351	8.210917809	7.495462273	7.681401375	6.807229875	7.415242145	8.656606257	7.313603071	7.712812325
ILMN_1655915	3.352965217	2.552821536	1.845574584	3.313038006	2.275358865	2.800327923	1.413418986	1.847729787	3.116508335	2.665269151	2.15144854	2.983391654	3.020080237	2.906532062	4.052578923	1.82169734	3.262774782	3.419822216	3.369890631	3.784357751	2.914334226	3.410080164	3.568185503	1.648578261	3.788517247	3.49070865	2.020810802	2.602558755	2.486783222	3.021788965	2.056159945	2.316777917	3.631843694	2.228837274	2.298041256	3.167893334	1.891250344	1.626130242	2.090730801	3.315513516	2.545939375	2.086114694	2.819390745	1.969360141	1.933885243	1.833398024	2.63414458	2.707383237	2.332830533
ILMN_1655921	6.791984013	6.894935166	6.234479216	7.410201558	7.66333772	7.064980159	6.045662674	6.777517154	7.052419182	6.10068811	6.976299129	6.919801157	6.52962684	6.9188768	6.64106474	6.458138378	7.376849392	7.150547635	6.697437318	6.126025158	6.601993288	6.960913713	6.434742458	7.213029521	7.228126237	7.099691097	7.131884197	7.363789951	6.679240489	6.597681633	6.885828698	6.402167011	6.567964213	7.015828435	6.727260613	6.916177204	7.020470505	6.589460657	6.893050679	6.239027047	6.795762862	7.540704827	6.368172608	6.465439415	6.84772278	7.060894803	7.277868469	6.802990327	6.887212704
ILMN_1655922	9.324431415	8.903553059	8.99472757	8.942004195	8.866564467	8.985407591	9.044082346	8.914618609	8.751432769	9.211452509	8.663856593	9.058904458	8.744201135	8.627388886	9.303549174	9.221169848	8.489001492	9.156126767	8.837724613	8.997583203	8.510477798	9.100032531	9.21459136	8.636728745	8.700575296	8.394342301	8.775671473	8.45407626	9.209138739	8.711038836	8.523411654	8.714820479	9.305241207	9.181836132	8.862978593	9.038920288	8.580166457	8.563105198	8.735890463	8.838346649	8.629948393	8.515149423	9.087173839	8.552678878	8.748769439	8.615407967	7.312838216	8.790874181	9.386761807
ILMN_1655924	5.293675089	5.611390159	4.764136847	6.367469567	7.172721004	6.378122224	5.36799223	6.355844785	5.877273924	4.769664881	5.870228018	6.328418051	6.058137148	6.305423187	5.636661191	5.201218755	6.447001182	6.413783454	5.54494305	5.212349425	6.110131405	6.207693372	6.159914911	5.876758004	6.505171146	6.1440215	6.066206714	6.741636485	5.691039592	5.392330542	5.9189293	4.782960205	5.543755259	6.012570731	6.323549602	6.168883954	5.747908251	5.909837435	5.666629266	4.744132452	5.736685924	6.814616115	4.982035673	5.169718807	5.697810846	5.898439066	6.761936765	6.592312255	6.179594256
ILMN_1655930	4.930746096	4.06912613	4.098816612	4.999242839	5.622573879	5.270572331	3.86374292	4.797116815	5.194960583	3.570585659	5.244709255	5.227600213	4.518248958	4.830709721	4.669939527	4.059840189	4.772452252	4.848920231	5.011465418	4.449796393	4.359992845	4.903964245	4.828456549	5.712333643	3.888564809	4.351087163	5.268489075	5.716283976	3.83959895	4.660136643	5.406140066	4.756581737	4.214723781	5.157394655	5.085004803	5.101213888	5.005704262	5.287046552	5.167353568	3.887611904	4.436511995	4.744800445	4.692319515	5.166045579	4.829158483	4.872686386	5.544108776	4.291116569	4.498946953
ILMN_1655935	8.667362998	7.977940532	8.391953289	8.465076828	7.943077855	8.09635027	7.84772326	8.338236004	7.993974711	8.344110087	8.493992702	8.235960429	8.259077601	7.966427824	7.791894873	8.633416897	8.004234787	8.203872571	8.397188452	8.397731713	8.248466129	8.570632084	8.453490249	8.31988528	7.974604194	8.064766165	8.142076116	8.231784727	8.496652415	8.001815036	8.304005731	8.238482596	8.53099119	8.288063076	8.118992283	8.886507998	8.432922004	8.658610572	8.639637769	7.666842697	7.968309517	7.586067068	8.057266675	8.532068018	8.320903945	8.321408733	7.89018157	8.68060647	8.063811967
ILMN_1655941	4.106908104	3.453175304	3.164824358	4.141332842	3.531412329	4.383466022	4.089533598	2.9355454	2.667716657	4.373566956	3.891388433	4.27959214	3.766730367	4.401561084	4.076484541	3.678106383	3.87401743	4.055528264	4.338295702	5.491634888	4.808093781	4.236917488	5.12668835	5.33760094	3.775610709	2.948780122	3.569398244	2.887462563	3.642110573	4.060351895	4.221445345	3.980609569	4.398059219	4.446298372	4.77530081	4.125056871	3.124773547	4.932277816	3.847837035	3.294111624	3.812227491	4.221445345	4.465492404	4.020436026	5.263501217	2.440992093	2.275632197	4.398059219	3.871013035
ILMN_1655952	10.93610968	10.71101594	11.06116831	10.9460444	10.36290912	11.04859875	10.82401632	11.06331295	10.64339783	10.94995625	11.06116831	11.31376047	11.35278294	10.94221866	11.07163756	11.16791989	10.64339783	10.88997967	11.32931013	11.16566462	11.54059104	11.31670482	11.23738459	11.10431219	10.55878639	10.47872082	10.71599276	10.49353091	11.15462611	10.87199862	10.56193647	10.76486936	11.15674724	11.32393623	11.27207966	11.29767971	10.62753259	11.22548442	11.56036297	10.88596845	10.77054635	10.71101594	10.99221726	11.08060585	11.09093995	10.66105343	10.42307849	11.6335175	11.60386727
ILMN_1655961	8.114766004	8.174917066	7.915274772	8.082363418	7.658871554	8.212714119	8.271937653	8.159541276	8.258573787	8.475435545	7.938839768	7.861478301	8.156148514	7.780264579	8.451123705	8.500043506	7.53561658	8.531774806	7.842725759	7.72864772	7.347831246	7.726381382	7.938839768	6.878530919	8.189263557	8.170374599	7.648737735	7.621675835	8.178205475	8.123232583	7.676768889	7.948926844	8.360055418	8.383229038	7.815797355	7.75472814	7.691702194	7.252188295	7.680365643	8.416760152	8.265577104	8.040253161	7.487103467	7.767140109	7.5343188	7.560637906	7.612533893	8.043129068	8.379296393
ILMN_1655974	4.29719906	3.630869834	4.23964043	4.228562476	3.309215276	4.154998018	2.821900152	3.880768612	3.523952322	4.714365474	4.164680492	4.275922689	4.409103125	4.109227921	4.658859341	3.342420457	4.359690645	5.325565474	5.258048523	4.640354179	4.974041048	4.571154511	4.47074882	3.304621969	5.086706416	4.41771705	3.406446627	4.34181246	3.966445486	5.17027022	3.658281095	4.077567348	4.442061376	4.061906604	4.186291597	4.590171479	2.945794666	3.557484793	4.418463299	4.702398873	4.078613265	3.981123112	4.868966665	3.95949914	5.059130236	3.012399046	3.988671848	4.178081226	5.059707687
ILMN_1655983	7.425413669	7.705553849	7.184893471	7.461963885	7.531590913	7.906712478	7.894469735	7.857196612	6.770540487	7.294769128	7.111609036	7.205857701	7.598022761	8.133942408	8.163910555	7.979814466	7.160750757	7.985557852	7.139573727	6.50975813	6.298964185	7.387359552	7.402738777	6.575592541	7.273185359	7.256308168	7.122823109	7.498927246	7.780699104	7.315850381	6.920954718	7.511369672	7.815669736	7.646923722	7.092211733	6.749388142	7.339785664	7.096274658	7.051813033	7.516899721	7.62901196	7.969477613	7.33330966	7.067020641	7.04719594	6.748932746	7.416884833	7.628015183	7.677396626
ILMN_1655985	3.474528311	2.036206464	3.243907096	2.17009432	2.764436101	2.862758718	2.516304049	2.882712842	2.642236832	3.07883355	2.764436101	3.010721056	2.601802496	3.343339252	2.884290391	3.541100048	2.639097738	3.009067594	1.881525583	1.794413545	2.085791496	1.991521251	2.290530089	2.58593455	2.68083784	2.774002095	2.075344116	2.964502318	3.052477825	2.87726652	2.807955664	1.868435169	2.52910848	2.462008679	3.037496175	2.011891942	2.762217697	2.512153447	3.294671138	3.310731019	2.418142038	2.805128281	2.642236832	2.866700834	3.240320852	2.858831118	3.752165684	3.549612986	4.007124158
ILMN_1655987	6.015515417	4.131613023	3.16967878	5.801196941	6.44923917	5.647569898	6.177603742	5.836098145	6.834163342	6.81623669	6.384583494	5.98790542	4.133978273	5.891240408	6.250928888	5.872049859	5.583277372	6.47940017	4.823895163	5.610423727	5.934769716	4.54283433	5.111685755	6.021020604	5.095975745	4.930290913	3.724511013	5.645592317	5.949016634	3.94373012	6.631320109	4.633362495	4.118589621	6.1500271	5.713458792	5.593590953	6.450628441	5.612606876	5.971362488	5.846136229	4.129901494	6.220908241	4.968175698	5.692211691	4.618835099	5.548477182	5.296904968	5.529267406	5.065112973
ILMN_1655990	7.890620495	7.949152329	9.118826273	7.922181849	7.802372926	7.919264826	8.032939792	7.2242775	8.083261127	7.73373499	6.339015242	7.739788299	8.11852336	8.385637395	8.468733379	8.219346046	7.906750966	8.041573867	8.229249291	8.515995219	7.184584241	7.876467872	8.282826803	7.780734395	8.338500698	7.881374994	7.900745316	7.89876389	8.219346046	7.803240775	6.060057887	8.345668227	7.684405717	8.12624491	7.552857921	8.413780467	7.821081258	7.900745316	8.228719254	8.290190122	8.285449958	7.855177235	8.269207631	7.984123398	8.235198322	7.725129186	7.467684414	7.961055856	8.502855006
ILMN_1656016	7.289984259	7.346511294	7.318407036	7.415697309	7.370395653	7.281953941	7.169909587	7.319177202	4.556470841	6.836206555	7.037582548	7.275723038	7.563726912	8.219885645	7.220612481	7.322403929	7.018273555	7.314875489	7.649657208	6.749433178	6.976380241	7.27978442	6.655178214	7.027031381	7.272040774	7.360154907	7.130802046	7.135230869	7.675882592	7.356577012	7.381475461	7.405379361	7.402630547	7.197432421	7.156501784	6.926980266	7.383755939	7.174447783	6.987613547	7.333080685	7.306892491	7.031787853	7.490992559	7.573547815	7.118838777	7.26579848	8.14489305	7.148859985	7.47381431
ILMN_1656017	2.34722191	1.817542503	2.059431196	2.364935877	1.947551725	1.628819541	2.503445017	2.115750152	3.799016766	1.928711065	2.46010023	3.265887712	2.488002528	2.247985449	1.838433903	2.582329025	2.867963267	2.46455061	1.80141034	2.482877541	2.6802344	2.948144962	3.20146574	2.444454558	2.832937873	2.108448279	2.490374047	2.785722725	1.845400973	2.358341993	1.891514437	1.867893425	2.304117703	2.414334222	2.556765072	3.486210497	2.573942999	2.235870229	2.412683989	2.040115343	2.858429235	2.220671447	1.926881752	1.8951751	2.04830927	2.614483003	1.964531989	2.919957849	2.75418003
ILMN_1656042	7.915421925	7.828806412	8.224968368	7.466121362	7.156345169	6.978854251	7.747805744	7.310702848	5.960601583	8.292433112	8.196770952	7.689193327	7.749259499	7.422052175	7.624453374	7.190773734	7.63144206	6.868725878	7.278764637	7.753361387	7.304872822	7.312555012	7.330616911	6.90901721	7.360776114	7.554307187	7.912793538	7.420577229	7.423914959	7.672069747	8.117508804	7.479143542	7.558969814	7.32881443	7.194440037	7.438515617	7.531483383	7.708818809	7.684680009	8.108226303	7.741569061	7.32647885	7.533056767	8.0805365	6.683705224	8.258307411	7.202583072	7.411353194	6.758001535
ILMN_1656057	2.106518675	2.962267242	1.462795076	1.64443646	2.373953674	2.385735498	2.288537978	1.833099558	3.718579842	1.887125689	2.180248642	1.521732972	1.474154775	3.281592178	1.829002794	2.709068723	3.834117154	1.498553346	3.344666917	1.580400888	3.176458754	2.172134299	1.851008267	2.832685286	1.97810674	3.042559071	1.921573817	2.805867047	2.890005017	2.045231255	4.405329921	3.807929424	2.826769871	3.345606813	2.293764852	1.857980261	2.514075094	4.189171162	1.997166041	2.421182623	4.18048858	2.054175468	1.661445396	3.089726352	4.208014494	3.335245775	3.613893745	1.657986575	1.85029322
ILMN_1656066	8.834501139	9.111678829	8.731214195	8.96708398	8.513536527	8.899267882	8.845863219	8.788581737	8.535868725	9.022144016	8.329822541	8.62793082	8.857167621	8.304881439	8.992789186	9.029215192	8.656854805	8.940140256	8.501677497	8.655813522	8.785490781	8.724349662	8.953090689	8.291257165	8.651854545	8.496165543	8.744220637	8.675146382	8.866451762	8.507629292	8.749824285	8.764969075	8.955265026	8.751813651	8.483873331	8.780361261	8.718726289	8.094661195	8.711620464	8.840420406	8.436188239	9.105044541	8.758115353	8.33641689	8.848671489	8.626375702	7.601346143	8.645949831	9.006257649
ILMN_1656069	1.666070739	1.984833435	2.420703236	2.840926665	2.478738584	2.165137269	4.049193088	1.995333313	2.897210213	3.078773588	2.295807642	2.467128411	1.68042563	2.338424195	2.015527624	3.176559811	2.030713486	2.635994718	2.074210676	2.918289625	2.372290882	2.594452398	2.275808668	1.793084728	1.927089727	1.447912727	1.715827256	2.728393226	1.963750078	1.975429706	3.11178234	1.778549887	2.04985395	2.692097612	2.61768302	1.853932518	4.147224226	2.259526549	2.473314389	1.637816399	1.583629707	2.85716786	2.006289821	3.024936195	2.024852296	1.916582671	2.468706266	2.276816296	2.183883958
ILMN_1656082	14.45359225	14.425326	14.50075388	14.425326	14.43843774	14.25655948	14.22677692	14.30286135	14.28756231	14.27100703	14.27100703	14.27100703	14.41103123	14.37006458	14.30286135	14.31648714	14.25655948	14.16921728	14.38333958	14.24204849	14.34415903	14.33081445	14.41103123	14.30286135	14.09555407	14.19733334	14.31648714	14.24204849	14.30286135	14.1835683	14.34415903	14.33081445	14.43843774	14.31648714	14.46861836	14.37006458	14.43843774	14.43843774	14.43843774	14.41103123	14.34415903	14.425326	14.24204849	14.45359225	14.27100703	14.425326	14.39736566	14.425326	14.27100703
ILMN_1656111	10.25159967	9.76885597	10.19812617	9.860479299	10.09167949	9.878276578	9.858929227	10.0785028	10.24629855	9.40387596	10.03100204	9.995775278	10.28040965	10.09362884	9.806909276	9.966256728	10.14374033	9.599489521	10.08978348	9.687013183	9.913150672	9.955820919	9.903306038	9.567484437	9.870045808	10.20314138	10.07937493	10.23697692	9.934452303	9.799032847	10.08142084	10.09467297	10.24738915	9.740843683	10.00349429	10.32441028	10.00881347	10.12486212	10.07571471	9.806164439	9.814985861	9.743045585	9.992139308	10.48446599	9.97127234	10.50199758	10.08339646	9.799032847	9.9500743
ILMN_1656129	6.544687313	5.904161628	5.737488799	6.692209633	6.567536057	7.157943334	6.543767468	6.495235636	5.64160787	5.352691553	5.89392269	6.495741747	5.736911748	7.020841181	6.816829111	6.488884044	7.004736164	6.949780073	6.745339793	5.739752	5.345777614	6.612912659	6.855045501	6.412731697	6.137542178	6.386200311	6.736793197	7.046346666	6.20468262	5.619533132	6.107826637	5.160621019	6.466609741	6.460689929	6.776588634	6.258121033	6.51169995	5.869227389	6.679070163	5.035645441	5.30608439	7.164624726	6.164620275	6.178366263	6.541234501	6.480221593	6.658075981	6.663246552	6.664642319
ILMN_1656134	9.21534691	8.908407797	9.304886363	9.13223905	8.9220214	9.601330851	9.093394332	9.728742705	9.367810407	9.087228433	9.492366639	9.509669764	9.464808691	9.485930905	9.422492177	9.058012437	9.072960271	9.533306538	9.641132862	9.279118761	9.171029963	9.606647985	9.528911771	9.369529346	9.408785187	9.304061865	9.198626858	9.098349212	9.519986532	9.498660798	9.132979427	9.521794294	9.423269235	9.135866632	9.214560644	9.540518101	9.397957587	9.399469567	9.335844065	9.377100686	9.421596306	8.96172971	9.564296326	9.467343768	9.611895233	9.315311535	9.185525376	9.666385201	9.633185558
ILMN_1656136	8.453473317	8.756712897	8.18979915	8.346992635	8.465327006	8.352558734	8.358635093	8.30028235	9.181351783	8.998580307	8.360482858	8.211931567	8.29042742	9.10118772	8.625426142	8.851868898	8.588519377	8.642376024	7.869917593	8.162914015	7.91799336	8.036985973	7.868170142	8.089010202	8.505278739	8.547738704	8.744068335	8.642824309	8.664075231	8.335868051	8.759066671	8.295555312	8.410765202	8.415916069	8.19824612	8.041523216	9.00934497	8.48704536	7.896347039	8.524743509	8.635342664	8.576571236	8.175274985	8.781961547	7.991006368	8.617084674	9.233502233	7.785026014	8.024392983
ILMN_1656144	2.296098442	2.610244906	2.351313145	2.825711093	2.515338322	2.295043577	3.022273872	2.755305842	3.900867521	4.17065429	2.755305842	2.677629269	3.462784935	2.337097592	3.345975842	3.208946659	2.557498147	2.977517824	2.232442868	2.269055862	2.581661616	2.26646982	2.570994293	2.955095377	2.479989196	3.478680907	3.447749221	2.936621842	3.731894483	2.851118613	3.092570565	2.718021498	2.703099522	3.662794802	2.947250595	2.584234671	2.899030845	2.334571739	3.195433185	3.430716263	3.564945312	3.030780861	3.794944778	3.608391322	4.216645238	3.042925507	2.966757473	3.111211078	2.211246348
ILMN_1656145	7.477961658	7.161253037	7.298270608	7.211376097	6.968615891	7.224441085	7.057966683	7.283833985	7.245471765	7.231390799	7.383348217	7.224834784	7.450326107	7.293931231	7.388201464	7.299207649	6.831903497	7.318322297	7.295221144	6.842729746	6.880828831	7.307052589	7.21052192	6.778052982	7.279971609	7.517112253	7.106976166	7.054233622	7.273494711	7.439228925	6.929990899	7.290402886	7.244130211	7.178804787	7.332730218	7.052787127	7.116437666	6.68909247	7.229690635	7.235344986	7.196939509	7.1141435	7.191496294	7.020250181	6.966700886	7.05933296	7.450326107	6.913932654	7.712494292
ILMN_1656159	4.740221633	3.97834643	5.527382645	4.535517934	4.250308364	5.060075511	5.741781077	5.27554817	5.652934057	5.021192319	5.02890994	5.268247419	5.27991919	4.791967757	4.073247886	4.808815865	4.813378112	4.651753598	5.081334954	4.655660181	4.47620494	4.980776775	5.265400927	5.367648077	4.613015556	4.545628253	5.561314892	4.574547438	5.494782136	5.227236699	5.306173182	5.462045162	5.244370005	5.024871537	5.307397177	4.707113815	5.128391673	5.424435443	5.429576906	5.80039253	5.189617605	4.909906239	5.038512217	5.139796721	4.681039096	5.175374042	5.336157761	4.670040077	4.293082879
ILMN_1656165	8.505833339	8.311213345	8.236069524	8.312840462	8.749643323	8.378610426	8.749643323	8.557688442	8.703649756	8.354819983	8.332563954	8.183924413	8.442961063	8.622305442	8.246154208	8.223849693	8.356499585	8.165051682	8.63580816	8.523705496	8.646253951	8.546772547	8.632278542	8.867501772	8.307928234	8.165555332	8.832542402	8.51797562	8.789608821	8.507616589	8.771112291	8.9281109	8.597688155	8.71594547	8.674652074	8.403143643	8.694667199	8.987826537	8.362564234	8.473206448	8.777853894	8.324150136	8.946450682	8.985154202	8.711236537	8.487914984	8.274877274	8.441751158	8.325151425
ILMN_1656184	7.019776851	7.095913304	7.182105367	7.175131961	6.241762568	6.910109481	6.80385753	6.934894157	2.437022194	7.35263938	6.763982004	7.180333281	6.703318793	7.802704756	7.003991525	7.098949275	6.821695653	7.311171692	7.657348153	7.118656769	7.166210394	6.7958544	6.375018732	6.763982004	6.892251681	6.700233702	7.218885241	6.488708686	7.062627456	7.123663464	6.710967951	6.904959531	7.279267918	7.33642456	6.935323126	6.53023114	7.077796014	7.563473603	6.806950394	7.156138442	7.2775787	6.146063619	7.194666185	7.334608738	7.075184939	6.823483344	7.596814937	6.743530228	6.649705847
ILMN_1656186	5.347632556	5.514113949	4.955793998	5.12357368	4.745201017	5.542531839	5.103351619	5.292829803	5.894757226	5.670756766	4.217783136	5.022344069	5.393453118	5.724023732	5.409118001	5.465259703	4.521084479	5.365595281	5.540055359	4.911823557	4.498835505	5.440375948	4.780732391	4.94307339	5.591694995	5.275361282	4.964245961	4.860334353	5.442253332	5.46410695	2.533204981	5.142613879	5.541907571	4.8059272	4.686084394	5.508557819	4.785269374	4.090249217	4.907631609	5.309679493	5.611527759	4.593292577	5.774855774	4.887269527	5.053437085	4.864088819	5.476131021	4.893237221	5.573469414
ILMN_1656254	5.592873761	6.673134719	7.151941954	6.219391786	6.048561298	5.728945405	6.981385957	5.433023908	5.389533865	4.651713216	6.404357169	5.754387845	5.935261211	5.419416885	6.75833671	6.892116748	6.396308902	6.04628962	5.958821537	4.043656825	5.733058875	5.056520219	5.688126065	5.526909622	5.605423719	6.041777167	6.666219381	6.723349052	5.86628692	5.216245018	6.433197234	6.093529307	6.055805427	6.018998145	5.681395702	5.514370672	6.422196876	6.722006805	6.024113364	6.788237532	5.812874666	6.162533702	5.71963303	6.124805516	6.315537151	6.459193398	6.024113364	6.111397792	5.906752516
ILMN_1656274	6.704658646	6.814974501	6.152848379	6.802210119	6.722403155	6.938721152	6.381797156	7.02359213	6.975778471	6.201492299	6.698807624	6.942635907	6.850538527	6.824109192	6.458295779	6.814974501	6.652433721	6.980405423	7.022766465	6.243478122	6.775240757	6.89434621	6.558571454	6.682906021	7.146402486	7.127922817	7.056512053	6.995996198	6.731973165	6.819863551	6.91895323	6.789150763	6.674872928	6.795593859	6.762429965	6.742061493	6.507884751	6.510796883	6.755257447	6.561927506	6.915448027	6.700634095	6.86597892	6.88436351	6.64427723	6.656563133	7.280419018	6.91895323	7.111453162
ILMN_1656285	8.411318592	7.694728586	7.561104476	8.057010347	8.207812673	8.671488256	8.924511579	8.509133875	8.411318592	8.69810134	8.938358639	8.540718368	7.988653413	8.092727181	9.417928357	9.19778357	9.458591927	9.855167256	8.197832416	8.045645279	8.280359735	8.323268984	8.582740371	8.205808382	9.036431691	8.614835632	8.652309686	9.298259745	8.773648521	8.668149456	8.94794511	8.693947109	8.71380028	8.457617373	8.538147937	8.153097391	9.49485614	9.04538072	8.528156364	8.374705801	8.346646506	9.007966871	8.423227589	8.546552057	8.38885805	8.957679034	8.309226766	8.220921604	8.291076935
ILMN_1656287	11.73937656	11.82173374	11.81447853	11.47889861	10.83825811	11.91383711	10.79375369	11.7000097	11.25141385	11.65549446	10.83076391	11.38616072	12.21423943	12.43061562	11.50682286	11.55477699	11.00484591	11.72952485	11.95852827	11.36603527	11.46019186	11.86189469	11.60384826	11.09675637	11.76325463	11.64904737	11.50682286	11.3837815	11.84379871	11.60984811	10.46647173	11.8874049	11.86895424	11.66855351	11.49576076	11.51524932	11.42633055	10.87120288	11.25564146	11.47616109	11.86550818	11.67819972	12.05653716	11.34860125	11.83990427	10.89293281	11.93129697	11.39928533	12.24487306
ILMN_1656291	2.10181423	2.043637059	1.453723438	2.435269966	1.428454203	1.422622769	1.419754138	1.561641523	4.093803834	1.558720335	1.965564274	1.354172252	1.399141824	1.865902911	2.526297966	1.851939832	1.639883213	1.416542205	1.785843527	1.76986999	1.33363625	2.154697218	1.983755231	1.736171408	1.630425032	1.605721608	1.945651197	1.392059004	3.710401015	2.499991118	1.450737122	1.349270013	2.007047791	1.717623121	1.68330778	2.940118254	1.275343674	1.293727706	1.359425404	1.759424562	1.349270013	2.016146238	2.331171468	2.156122825	1.68330778	1.26598337	1.862998778	1.463351403	1.503806628
ILMN_1656293	6.351954961	6.220600195	6.061996786	6.254630299	6.081955602	6.07909341	6.225855095	6.193113702	5.248307166	6.592391129	6.983202821	6.461079208	6.308706648	6.458759041	6.401026668	5.833313711	6.141288415	6.317960861	6.63415474	6.003411347	6.048122267	6.719665083	6.507379654	6.669043916	6.239223531	6.313951835	5.98017208	6.47920987	5.857144895	6.457575312	5.999873465	6.02696371	6.223436604	6.229922918	6.58627284	6.626939105	6.083778049	6.285962477	7.109185099	5.97677683	6.388797829	5.525732448	6.541237632	6.126485798	6.238568868	6.107608267	6.68213226	6.447887787	6.411769775
ILMN_1656297	8.927898897	9.371219219	9.550387498	9.119307448	9.371219219	9.114522253	9.86662745	9.080718735	9.765273535	9.23934161	8.849999016	9.101866897	9.166686258	9.231035774	8.936374308	9.285467141	9.468609089	8.865177876	9.27755595	9.477440265	9.460039065	8.949739032	9.35631245	9.284291399	9.260476509	9.276842429	9.320918966	9.444270004	9.248698915	9.431035526	9.742936845	9.780396451	9.315101478	9.328285005	9.436938717	9.057175497	9.509499631	9.62355063	9.270525462	9.707289429	9.714230249	9.565238724	9.739870149	9.612151204	9.494943608	9.574984558	9.099485418	9.102483257	9.028038623
ILMN_1656300	5.945865764	5.708106931	6.011315116	6.125961982	5.730922285	5.048422955	6.058678119	5.40117978	5.591218346	5.56859615	5.465356244	5.453955348	5.761127212	5.071898062	4.946681571	5.314157961	5.31899539	4.948646758	5.336506041	5.544484869	5.899636	5.103047698	5.978035958	5.782086339	5.47182889	5.706014298	5.545025645	6.023252082	6.085189913	5.426165484	6.21782179	5.653011745	5.34224741	5.71566845	5.389492708	5.264757376	6.017384312	5.446026919	5.89812328	5.779381893	5.588384737	5.369479386	5.119668678	5.047144088	6.044845796	6.047003242	5.351271923	5.226874306	5.065679172
ILMN_1656310	5.802550831	5.71204682	6.680497111	6.06146694	2.359139765	4.362179437	8.638768464	5.508335202	3.268730034	5.566849974	5.319515174	7.710214211	5.715861649	3.676000667	6.973807394	6.837430738	6.62953539	4.416403402	6.224246117	4.931547369	2.614605432	7.838156275	4.744920427	7.303624109	5.588264609	5.563644221	6.441923651	6.646412523	6.129752835	6.509603551	7.149787716	4.170490569	5.206911501	5.326337717	5.218330373	6.570361562	4.910585973	7.188162779	6.301981819	5.666644302	5.071763584	6.095152548	6.154704588	4.919126637	5.16828737	6.670834958	6.199925812	5.76325777	5.821364878
ILMN_1656315	4.86018796	5.404839256	5.846652098	5.011694389	5.583779395	4.956846978	5.724483726	5.252934218	5.298860446	5.382292322	4.796440296	5.287161823	5.172452596	4.751159957	5.104354635	5.077950387	5.259896867	4.313620784	5.372232331	5.864328286	5.689554402	5.405923283	5.819332448	5.473874703	5.256141256	5.091670498	5.912572386	5.562860207	5.252934218	5.611576293	5.280358042	5.475471339	5.601042933	5.299883726	5.182394497	5.492980232	5.045412734	5.5343978	4.748001229	5.32347572	5.307930286	4.671452811	5.072187526	5.527100083	5.670593126	4.946072612	4.264953313	5.107212307	5.042401606
ILMN_1656316	5.8218571	5.077302179	5.449630143	4.558746846	4.4738434	4.906117179	5.537074146	4.887190124	5.963087854	5.84232457	4.662473181	4.998086973	5.554495575	5.200709893	5.328527615	5.811347905	4.663178218	5.339225413	4.600417687	5.59346838	5.299070063	5.206866557	4.190495166	4.584719233	5.692560766	4.705917962	4.888666565	5.349423746	5.666890176	5.686083484	4.895156804	5.356365501	5.250116367	5.133412394	4.156003609	5.333093653	5.192452177	4.547612024	5.110494	5.445780203	5.594137684	5.413928442	5.276075603	4.487624781	5.244713621	4.854937828	4.74722092	4.558746846	5.200709893
ILMN_1656321	1.667149618	1.904702031	2.043649246	1.680919841	2.664630119	1.575167227	1.951988572	1.739141394	1.980237173	1.906834298	1.703480236	1.973359586	1.531805043	1.686693367	1.753458492	1.864535273	2.197051076	1.855771613	1.795919901	1.57791645	1.330880591	1.557787711	1.692995332	1.733696205	1.840196902	1.708919868	1.810929846	1.666238141	2.009383778	2.091049868	1.573755243	1.636724838	1.139592321	2.220760448	1.565194529	1.665222257	1.56942403	1.666238141	2.129639114	2.070761	2.311586162	1.99533072	2.510060331	1.509539262	1.402055809	1.459759957	1.83190442	1.990364509	1.85989048
ILMN_1656327	3.394142984	4.629797643	4.21006475	3.093547677	5.131116143	3.739737799	4.760912656	4.571646794	6.484779105	4.606437649	3.633474691	3.170190589	2.865498303	3.550143172	4.89885827	4.459116985	4.67899037	3.97777613	4.057667969	4.165513952	3.682513054	2.323019732	2.480050798	3.612704989	4.130618107	4.337725479	4.798283366	3.588956531	4.062360433	4.548657668	5.069424998	5.003333113	3.377009002	4.580862111	4.340655266	3.478902411	4.579041276	4.895733323	4.508891545	6.13906489	5.064892095	4.925128984	4.189787861	4.834760939	3.543002684	5.315451085	4.204070613	4.286990878	2.456509855
ILMN_1656335	5.981536869	6.267720516	6.686281921	6.149145497	7.392922386	6.412894419	6.357533626	6.332292423	6.656125078	6.136992446	6.991829571	6.676333317	6.279762175	6.093043822	5.847739677	5.475465788	6.739853031	6.212409388	6.362740786	6.719453988	6.820423948	6.135846712	5.989220293	6.531232126	6.801734545	6.925270049	6.731290095	6.930220012	5.898603172	6.704282923	7.156870361	7.146077138	5.908824536	6.543266832	6.754409518	6.879039191	6.135328708	7.293492072	6.206997663	7.087578786	7.278220043	6.140884252	6.604716502	7.267759414	6.788007701	6.922791523	6.741300382	6.14803666	5.57778508
ILMN_1656368	3.836071641	3.539433963	2.541516133	3.215663948	3.417546355	4.573938313	4.963622704	3.704336147	4.716854458	4.413746077	4.302618098	4.622111147	4.158257872	3.883281079	3.451754137	4.541511206	4.438040984	4.433673366	3.995131901	4.03460016	3.510971025	3.784810659	3.948384723	3.08718083	3.860215065	4.326565416	3.13180294	3.97491193	4.391241526	4.487805589	3.973213306	3.842868601	3.923773149	3.612464785	4.437091625	3.519740627	4.674723018	3.656588645	3.827689754	5.238796968	3.219576148	3.697089535	3.511768719	4.2668707	3.333570723	4.215870303	3.999073379	4.396758977	4.453000952
ILMN_1656372	3.691078527	3.133649094	4.364883152	3.276686196	3.84660888	3.34210642	2.790488669	2.944176392	3.674242999	3.04378013	3.69600985	3.337391951	3.524598687	1.960337436	3.705966421	3.19556665	2.530396551	3.427442825	3.218498149	2.442339776	2.788535245	2.904751362	3.946037302	3.200868998	4.429760411	4.387407649	3.167271879	3.073231481	2.859109349	3.595372913	3.699132856	4.099730992	3.686971592	3.625383796	3.199085851	2.839168382	2.361273608	2.747858232	3.628523765	2.643713675	3.894564156	4.064262152	3.260744482	3.729831433	2.904751362	3.405295465	2.899175572	3.137616378	4.132469451
ILMN_1656373	2.345833984	1.739489662	1.903950683	2.98734238	2.214163921	1.846436176	1.716185839	1.838458627	1.583619647	2.074533428	2.075921624	2.492730368	2.299771702	2.9420715	1.474493544	1.501275452	1.506559464	1.730539363	2.00680298	1.651951578	1.898061389	1.954926978	1.798985407	3.282067835	1.722505916	2.315188493	2.350973414	2.519858061	1.861154035	2.762867349	2.735868021	1.819319181	2.622249943	1.600062647	2.193120643	1.808080437	3.44985518	2.20617536	1.69220852	2.242408182	1.971634514	2.360267447	1.629713298	2.283528432	1.952814132	2.363867623	3.593916937	3.740489079	2.344307109
ILMN_1656378	7.628836181	8.25860596	7.990286388	7.445178276	7.529643059	7.968305754	7.211505196	7.146169972	7.018569067	7.298685609	6.524463892	7.413979847	7.931283131	7.740550368	7.772289947	7.334202947	7.247384818	7.969633032	8.026968478	7.456949611	7.701949716	8.16420073	7.848354707	6.804739358	8.409303054	7.701477928	7.512429729	7.402437895	7.552137162	7.640072489	6.659027619	7.890776977	7.994678728	7.591068427	7.549711339	7.903128692	7.358819812	7.208239264	6.975638636	7.862676675	8.637817929	8.479040365	7.516365041	7.286020758	7.670967097	7.177253812	7.430128696	7.193016096	8.156605177
ILMN_1656382	7.316549157	6.775856281	7.102163833	7.147492326	6.418770408	6.023281335	7.434388857	6.587256773	1.723743675	7.459472866	6.821009892	7.030742499	6.650970641	6.814925793	6.631477732	6.580046106	6.661600211	6.488824905	7.552010698	7.447542498	6.855845202	7.159091306	6.951211365	7.838818719	6.767376227	6.821406254	6.670811808	6.595837468	6.596303406	7.164044798	7.026966881	7.658980514	6.83801131	6.518290487	6.890498202	7.187379411	6.880675066	7.155554328	7.393094497	7.541157165	7.166662331	6.278179008	7.085594344	7.065225403	6.950335167	6.385678842	6.592735338	6.789630669	6.013357154
ILMN_1656386	7.215471289	7.402210635	7.182922141	7.191649801	7.296695998	7.204672192	7.647039783	7.6629531	7.813589496	7.170989915	7.111745612	7.287418675	7.230414113	7.465916209	7.694276246	8.269346385	8.319647366	7.968715807	6.579915669	6.411373706	6.363115548	7.129604521	6.466018569	7.447561544	7.601303149	7.979926991	8.126282287	7.895919757	7.729595564	7.546993115	8.170893759	6.998611877	7.135985487	7.170989915	7.107049017	6.703756546	8.108573899	7.701969204	7.301171778	7.681998476	7.244658609	7.630191456	7.020514593	7.308867282	6.942781812	7.933456678	8.121244728	6.967953727	6.670802303
ILMN_1656399	6.9875188	7.171035947	7.125709502	7.840121062	7.799701637	8.004821806	7.598189356	7.612654788	7.153978451	6.85640475	7.673878622	7.821515382	7.239626934	7.275090687	7.823698947	6.83989383	8.172327637	8.066460036	7.782361008	7.36619917	7.929909932	7.849001547	7.975718977	7.739916137	8.20348972	8.231834431	7.980186126	7.959696996	7.111562854	7.710625597	7.532110688	7.47975173	7.35751268	7.624952503	7.744791744	7.946500363	7.443061628	7.593229996	7.400286493	7.601215317	7.954652133	7.811550551	7.386888755	7.432752023	7.656637912	7.523128307	7.734128086	7.915220109	7.868144683
ILMN_1656402	1.759643758	2.010171723	1.676195065	2.752362879	2.521889182	2.960859162	2.519783765	2.011164313	1.547399331	1.708012867	2.051722057	1.936631613	1.621516362	2.188113543	2.192616948	3.012191873	2.276508647	2.753043322	2.08529873	2.000791107	1.786211441	1.688602034	1.907888496	2.077199718	2.019492878	2.017945482	2.62283839	3.036245036	2.330193569	1.615801508	1.976800727	1.773600667	2.763719151	2.165616131	1.803013204	1.79171904	2.509121774	2.803000916	2.227856003	1.787727198	2.312726474	1.927434399	2.011673511	2.341917948	1.82314864	2.183557699	2.537938028	2.329660336	2.307152293
ILMN_1656413	9.675849455	9.434387974	9.319225416	9.999711521	10.30512867	10.05718741	9.947643676	10.04035663	9.877581339	9.119844798	10.03645126	9.876708787	9.779068675	9.927950097	9.480920347	9.794887749	10.10535646	9.731965999	9.863128923	9.810577677	9.803027413	9.931471746	9.828493292	10.04878284	9.757635864	9.766414721	10.18184887	9.972858481	9.678067668	9.746656046	10.42919895	9.415590664	9.859102179	10.27134607	10.20410471	9.889905359	10.25386834	10.15088907	9.802312304	9.215732893	9.638110092	10.27905755	9.563921031	9.78429981	9.820351115	9.935120854	10.32053024	10.29419241	9.799967596
ILMN_1656415	5.649042698	5.855897193	5.849834776	5.320903005	6.054949504	5.006045664	5.21882944	5.490761893	4.880536018	5.153926791	5.829188658	5.248388905	4.862130755	5.25954155	4.929400097	4.061280581	5.298273514	4.47438631	5.265259035	5.666733979	5.830163089	5.876013887	5.450547758	6.363228154	4.897014616	5.3228748	5.391684202	5.346261108	4.646254767	5.298273514	5.127008991	5.385620753	4.721562029	5.379466278	5.279378945	5.727259552	4.522566768	5.562965288	5.376772961	4.415040139	5.356074996	3.848529498	5.501812896	5.143390728	5.76629625	4.678395304	4.81142018	5.145652373	5.424952019
ILMN_1656420	7.647952568	8.471850905	7.531615119	7.584275448	7.462916341	8.132485777	7.465408153	8.344808298	7.696874603	7.579798529	7.050906511	7.513695963	7.861424369	7.616931477	8.299014397	7.991054285	7.624421712	7.730402504	7.947117882	7.891528134	7.96027574	7.923095967	8.266126677	6.933968297	7.082944086	6.933968297	7.979555041	7.10294337	7.504472884	7.592139733	6.306178726	6.983180854	8.384117376	7.501319878	7.33333312	8.184575805	7.154101811	6.637355568	7.393251917	7.886427248	7.624986467	8.051351866	7.358752817	7.109833428	8.095810739	6.762117516	6.718609097	8.669042297	8.185669402
ILMN_1656427	6.193693404	6.508816831	6.79104869	5.914262391	5.933159182	5.736549383	6.280774919	5.9279457	6.888560349	7.514890857	6.453683267	5.717340358	6.303678314	7.37278865	6.180603784	5.762533407	6.072547232	5.722887456	6.411575399	6.977749374	6.509860444	5.550338854	6.173639268	6.557706306	5.884957084	5.664572857	6.173116021	5.970939957	6.084406163	5.794805765	6.14997536	6.943145716	6.121414035	5.895834713	6.179661163	5.915315561	6.50779057	6.628383865	5.91005962	6.52911484	6.275617057	5.902134931	6.770800015	6.427344345	6.594480681	5.537533579	6.842516691	6.10016109	5.838306692
ILMN_1656434	3.116979325	3.472440264	4.52438232	2.501290914	2.599758231	2.542740693	2.7956587	2.607371319	2.4942349	2.53239048	3.224266133	2.601699836	3.291649039	2.975667798	2.371223079	2.681662987	2.873051942	2.419364812	3.38183881	3.237033284	2.444472061	2.912079931	1.987871754	3.418593979	2.210259685	3.148146472	2.821505793	2.217459925	3.69481645	2.704679778	3.517052632	3.894517307	3.040822271	2.601067995	2.608014489	2.349211024	3.487388645	3.566611482	3.753459101	4.784609664	3.368651009	2.915602039	2.989589048	3.503048435	2.553933781	3.123591386	3.882420147	2.234111678	1.657209731
ILMN_1656477	7.494040783	5.852693839	6.945351374	6.531018925	5.952964257	6.513517791	7.758019308	6.764836771	5.504407457	8.251249512	6.943123938	6.730976123	6.862181892	7.214434367	5.831576926	7.020397734	7.041069837	6.022633986	7.343890978	7.708272983	6.907499529	6.523688072	6.406138952	6.085678033	7.081719708	6.498477783	6.8961273	6.337996122	7.242879729	7.36546085	7.692628631	7.258982898	6.705694935	6.754745239	6.313947291	6.890961751	6.728250504	7.514562544	6.771906964	6.713832264	7.341088304	7.141903403	6.560033527	6.708718048	6.728250504	6.922374091	6.578286344	7.1182981	6.248500735
ILMN_1656482	9.523083295	9.59717403	9.709939707	8.899286183	9.419157547	9.378821899	9.770967688	9.333308648	9.810496687	9.77918681	9.01157029	9.118267235	9.357318249	9.414206492	9.398065304	9.646264032	9.576368013	8.929708627	9.255031995	9.255679952	9.313045392	8.78108512	9.283095136	8.925642915	9.233822231	9.58827293	9.637698319	9.093292819	9.506502683	9.324566016	9.817992958	9.828408059	9.59050487	9.448604157	9.123715516	9.280420638	9.44090212	9.774279253	9.430267907	9.885704799	9.789572244	9.288501189	9.659989839	9.947406825	9.733577584	9.728018104	9.197693385	9.397414406	8.750648587
ILMN_1656501	8.727975584	7.605609235	7.670313591	8.442465722	6.705061542	7.548881797	7.718025566	7.903199448	7.015419313	8.404537229	8.934182208	8.159982904	7.812783646	7.7489101	8.003587637	7.59357676	8.592488921	8.370056794	7.521233728	7.435088162	7.428806806	7.690466147	7.861681203	8.317470328	8.45190276	8.45190276	7.426827548	7.687589609	7.677353377	8.386822117	7.69441246	7.077068728	7.396804523	7.898689348	8.278088918	7.878074712	7.900092591	6.977656973	8.430784103	7.06753007	7.558331277	7.343218708	6.922703018	6.831476678	7.23674516	8.115182316	8.332707496	8.477381408	8.182614151
ILMN_1656521	5.724704941	5.717342316	6.325899726	6.313210107	5.105299748	4.575263837	5.971382727	5.808852913	1.729245476	5.417446307	7.011756808	6.734825086	5.11553511	4.985396849	5.570494896	5.611961106	5.981150953	5.458933228	5.361809231	6.466511384	5.49888514	6.595634562	4.553964273	6.427917372	6.825980966	3.51123242	4.371888144	5.471572156	5.131966725	5.74553792	6.115995054	6.571716597	6.857871948	6.229208068	5.741689196	5.00884534	5.482190241	6.464555495	7.32063383	5.792230766	5.64821219	3.533997343	6.921162809	5.908210084	6.175782744	4.68407793	6.600991975	5.590068204	4.619288259
ILMN_1656537	9.465749637	9.953672808	10.01298512	9.494212247	9.150060452	9.52147495	8.7965149	9.424999437	8.757347318	9.220406251	9.328801708	9.603798531	9.838096432	9.974946807	9.465749637	8.826101255	8.81173297	9.579433717	10.34806227	9.963579842	9.680903901	9.97737872	9.613545746	9.466572846	9.518013504	9.574304176	9.172613017	9.240871334	9.216210806	9.624515898	8.402603933	10.00006766	9.801611339	9.123479094	9.78119886	9.680029334	8.967402748	9.583860687	9.397778383	9.59687739	9.647385575	9.106369428	10.4215738	9.768254012	10.10976366	8.934206278	9.346140695	9.543318824	9.985134921
ILMN_1656540	6.290838965	6.060571623	6.954583923	6.086727614	5.777747425	5.729989772	6.123043444	5.959269228	6.347755683	6.491560524	6.150115993	6.232348985	6.746642792	6.47330662	6.3001813	6.380392376	5.918813533	6.372616417	6.411510729	6.433752132	6.261840742	6.694481442	6.337943125	6.051955352	6.630653845	6.388669003	5.971098283	5.801855332	5.596768187	6.52854595	5.155082975	6.720605359	6.801437621	6.23348918	6.336115841	6.432474485	5.674246814	5.744186968	6.404533017	6.468530388	6.698727839	5.368943416	6.437915218	5.809601568	6.318494392	5.867542734	6.208442006	5.608323826	6.908403238
ILMN_1656553	2.379046273	2.958006254	2.428940893	3.202038221	2.137700329	2.07473577	2.231399739	2.228692174	2.736879619	2.790833952	2.409279772	2.71665769	2.396634553	2.029252978	2.672338483	2.641424844	2.566250174	2.231399739	2.692795026	3.704710568	2.265135654	2.580918092	2.370941068	2.675059956	2.304057754	2.696968804	1.900699206	2.514929317	1.859091098	2.234225655	2.64202389	2.268689844	2.640846885	2.146196051	2.647927791	2.262804065	1.95692146	2.331376061	2.220210317	2.461494886	2.237090961	2.165472103	2.389334725	1.816124116	2.244026299	2.507182814	2.320250831	2.664654035	2.464262389
ILMN_1656560	4.004571786	4.22024674	3.0315576	3.962134242	3.912947823	5.484312788	1.962011913	4.271353155	4.55533414	4.392974696	3.958083364	3.283946545	3.757666565	3.550164578	3.873903418	2.473797038	4.563568336	5.396615078	5.016534609	3.574144955	5.707567488	4.196038641	4.96731764	2.923812722	2.501719689	4.171684463	4.070431761	4.689604511	4.901981522	5.244250109	2.629078608	5.332411191	4.229820853	4.603912941	4.710217852	4.015196726	3.947738544	3.285925591	5.123264499	4.80152207	3.872010357	3.506363724	4.092361908	4.088608779	4.407953723	3.120930195	4.181832672	3.657026041	4.834071084
ILMN_1656574	5.962881419	5.69088783	4.773525933	6.52044709	6.277686466	6.170965579	4.042519105	6.177356118	5.715864795	4.487061835	6.148791042	5.875955688	5.465581524	5.558147356	5.402737214	5.441868552	5.760280419	5.674801988	6.164004071	5.569441442	5.791012118	6.370837672	5.774865138	6.228626692	5.312298989	5.679017501	5.630189825	6.276701233	5.65852582	4.786861319	5.909314957	5.039744921	5.584858014	5.46503641	5.879119335	5.962881419	5.685514651	5.553305638	5.928279037	4.257039413	4.928471977	5.679017501	5.317765403	5.840170024	5.709644397	6.002363635	6.384697735	6.1630517	6.29646337
ILMN_1656593	1.723129789	2.961545748	1.947806676	1.546665001	1.541446539	2.073045646	1.433311791	2.474755765	1.470834885	2.144333054	1.725204265	2.432754501	3.099932612	2.87749295	1.804592044	1.443474081	1.458205797	2.805066884	3.833814016	2.184364433	1.591784584	3.104878561	1.831539814	1.768769257	2.057762389	2.289556999	2.417971885	2.124789691	2.267790474	1.643085504	1.578345021	2.85060096	2.521914928	2.013181663	2.112410679	2.038287001	2.049389075	2.103485053	1.328456854	2.360866382	2.16134075	2.272054601	2.921457254	3.350716978	3.242405437	1.785117257	2.035390782	1.801643999	2.158242961
ILMN_1656595	1.87123252	1.917951055	2.338912957	1.914799051	1.410257836	1.685924725	2.411610656	1.931865098	1.782807599	2.054215942	2.257866981	1.912737497	2.133904724	2.361822358	1.85246477	2.099489153	1.820598875	1.55692607	2.429557046	2.129036149	2.328694913	1.563789531	2.074332161	2.088871927	2.209938592	2.490732679	1.740828347	1.746315431	2.096071123	1.873884375	2.23360399	1.997292617	2.104163066	2.268643079	1.920978205	1.762072466	2.129036149	2.072066539	2.159413279	1.863292523	1.568501686	1.429593293	1.701130504	1.713451908	1.98996907	2.047367474	1.936851403	2.16323739	2.295028415
ILMN_1656621	8.341454938	8.493801073	8.840123967	7.737022747	7.772672282	7.461475714	8.611503238	7.553740685	8.805049449	8.641347172	8.07309328	8.099310832	8.424267914	7.900016925	7.834187871	8.159278831	7.940336206	7.18648533	8.45172611	8.61608234	8.163811935	8.151639688	8.140483296	8.07646223	7.660115217	7.948999775	7.677070978	7.884533224	7.986404615	8.544837668	8.352704912	8.71555741	8.192917829	8.282698416	8.36393726	8.247987343	7.896256317	8.424798249	8.369952788	9.050563852	8.813139187	7.761296697	8.543798352	8.811398777	8.663208874	8.228756385	7.205402147	7.693514686	7.563081662
ILMN_1656625	9.479225038	10.3516442	9.417841888	10.84902087	12.1915974	10.69837253	10.52056231	10.14259306	9.595442863	9.224697848	10.83154444	11.36817546	9.604266368	9.492357416	10.31154877	9.138247621	11.15735954	12.27391201	9.870876767	10.16837686	10.81551642	10.24599766	11.02448214	11.36426826	12.41871241	11.92437467	10.95252792	11.284482	9.574194861	11.91329246	10.78132493	10.9043164	9.0667349	10.48051315	10.94919782	11.2557968	10.29984596	10.89803505	10.55438666	11.08145089	11.64701743	11.51308188	10.61526371	9.378925104	10.54202324	10.11507343	11.38113164	10.59988252	10.55275593
ILMN_1656670	10.1557504	10.16448419	10.4200659	9.789146528	9.653365918	9.495197817	10.31949102	10.19878804	10.44411824	9.813380681	9.204907833	9.284977249	9.762696602	9.427714777	11.29657769	11.24567921	10.55384312	11.17650358	10.1577827	9.488585285	9.797643024	9.760411357	9.440984072	10.45280186	10.70786934	10.50341758	11.00438788	10.60088049	9.942252521	10.02041368	10.17927882	10.35039199	9.530977279	9.112376663	10.14002782	9.793147242	10.40116767	11.01179115	11.31805393	10.69063918	10.84095462	10.14123511	10.51010952	10.34895766	10.5852423	10.14320278	9.367838155	9.785031965	8.985616332
ILMN_1656676	10.1736904	10.01797591	9.974141811	9.64788107	9.639968096	10.15210407	10.56028163	10.12911439	10.31378985	10.47885085	9.844893683	9.99974642	9.802515166	10.17467792	9.985062713	10.28758819	9.561447066	9.799262845	9.750511781	9.873667352	9.927984365	9.655954399	9.760516563	9.382481438	9.756250874	9.536061873	9.813105505	9.409527147	10.21956566	9.482713169	10.15532922	10.01083186	10.29942492	9.817849499	9.914012704	9.527513299	10.15760062	9.879407021	9.142184468	10.19039082	10.2478708	10.20154913	9.772413941	9.713506864	9.691906572	9.869113772	9.82667963	9.781629618	9.630851893
ILMN_1656682	9.361764143	8.966926057	9.2536455	9.72668419	9.8861382	9.778970025	9.074088986	9.717336626	9.616949687	8.589200349	9.661965696	9.438757247	9.387303874	9.500452564	9.023451368	9.308450147	9.589297605	9.445019727	9.723955116	9.643461132	9.877089528	9.625614984	9.582882975	9.632532689	9.064281129	8.988577899	9.788997532	9.631721236	9.593329474	8.808985285	9.90868229	8.985983909	9.424149018	9.638555127	9.772437019	9.61950953	9.850935124	9.75069477	9.39789411	8.513194565	8.777238438	9.793636239	9.633391434	9.71215181	9.601631275	9.71215181	9.856774849	9.740162604	9.838380262
ILMN_1656691	5.614808955	5.032920678	5.525599628	6.160580969	5.55084966	5.705216054	4.917995269	5.744938825	5.192097895	4.527865646	6.325640065	6.114316434	5.473300918	5.078959923	5.664367646	4.385537495	6.100752602	5.479834052	6.09156405	5.625112582	6.097162918	6.300963741	5.83997517	6.746259718	6.562100387	6.251160042	5.577353316	6.167262003	5.149672457	6.295361295	5.227861941	5.634062757	4.643075248	5.496215059	5.872624047	6.224069294	5.378884609	6.231660158	6.073707753	5.467961202	5.399096918	5.808784148	5.726623914	5.329594431	6.098160887	5.419224137	6.262311063	6.113773111	6.057998957
ILMN_1656715	2.078907996	1.918665037	2.13868609	1.984516815	2.206866717	1.904069125	2.507769073	1.668953559	1.557513125	2.177997787	1.716397744	2.174940118	2.163307596	2.593828285	1.775161274	1.958691874	2.299839617	1.959797697	1.953894035	2.215489767	1.714818693	1.996938783	1.79100535	2.108249534	1.745272921	1.886466862	1.647152807	1.76361322	1.846330696	1.653681409	1.882956256	2.434105079	1.730539344	1.761558942	1.673531937	1.86953074	1.920995096	2.428473199	2.388087055	2.041108304	1.782697634	1.707292927	1.97190942	2.030169019	1.594651805	1.602061557	2.110781736	2.079427159	1.740042219
ILMN_1656718	5.251951932	5.154921253	4.771270106	4.945115957	5.417479481	5.189911015	5.294458942	5.139671579	5.604496842	5.419733766	5.183886361	5.406978244	5.19584806	5.567231474	4.721819929	5.191698738	5.110963831	5.214274238	5.497938994	5.783276462	5.731773873	5.231916047	5.449193055	6.247311056	4.399979918	4.538078463	5.076666486	5.611011609	4.61662988	5.108591649	5.957979499	5.462760719	5.560002521	5.795448136	5.316053403	5.501410029	5.197577818	6.049313443	5.552511243	5.48073328	5.040107184	4.788203505	6.239295579	5.735957377	5.863495179	5.769035485	5.18576942	5.414500531	4.746169916
ILMN_1656791	12.98715278	12.73362623	12.75251434	13.06712967	13.78677002	13.62065036	12.78001018	13.41581598	12.71374658	12.50871161	13.06712967	13.13387301	12.76632796	12.88624057	13.17329071	12.52008412	12.85645577	13.70348272	13.2688057	12.91453432	13.3294683	13.2504674	13.57455866	13.22406271	12.89981407	12.99550926	12.83599355	13.0361781	12.92828904	12.94244987	12.48146064	12.9578124	13.07515979	13.16420288	13.30357034	13.47125743	12.60540854	13.21496915	13.0361781	12.97938435	13.0197633	13.2688057	13.30357034	12.72653279	13.23264434	12.5303717	12.8014704	13.42531146	13.34841274
ILMN_1656798	2.470774125	2.418592878	2.020208791	2.937072937	2.770241113	2.265044458	2.178831775	2.93948674	2.156544727	1.904729809	3.032076539	2.375080823	1.930847394	2.064979757	2.297026026	1.959810599	2.287543659	2.582774809	2.06021308	2.545379142	2.326784826	2.732685462	2.109096853	2.899742146	2.100640351	2.163435331	2.661674773	1.656967758	2.291998885	2.538285812	2.536471345	2.928634424	2.838446318	2.207253413	2.743608996	2.874581909	2.495346631	2.76436511	2.892943686	1.952795312	3.017340573	2.502170523	2.797483742	1.889333845	2.289012387	2.721359214	3.291406541	2.627115296	2.486756063
ILMN_1656807	11.44468202	11.67835393	11.53302038	12.0730957	12.86253815	12.35132111	11.82407333	12.16991362	11.44468202	11.08724396	11.76529058	12.1098821	10.95347834	11.07183932	12.04175253	10.81720104	12.16076845	12.57171504	12.09521842	12.15184881	12.64388829	12.28284767	12.38965641	12.83203562	11.54979774	11.27638473	12.17468071	12.24146219	11.63115742	11.54621421	11.53957553	11.62471165	11.42062909	12.04175253	12.65763746	12.57171504	11.2912466	11.95992517	11.86727065	11.08724396	11.42359444	12.23146019	12.53944153	11.44468202	12.63109588	11.21153468	10.50522981	12.1419117	12.00162542
ILMN_1656818	4.129305524	3.640500507	4.487880056	3.92522214	4.895570954	2.518660233	4.060592667	3.989748289	4.477793771	3.870641596	4.493198326	3.566410802	4.063862617	2.663255341	3.368060892	3.668646771	4.136868843	2.618803535	3.302541508	3.882608016	2.691011386	3.98889242	2.272101865	3.492882796	3.134203425	3.183516518	3.800549032	3.512526245	3.60924675	4.060592667	4.37176362	3.395120798	2.651111445	3.472264888	3.974756483	3.355348758	3.162785473	3.591081752	2.775023606	3.878082741	3.176855791	2.331808238	2.675572597	4.876083924	3.201155757	3.529903737	4.599790003	3.85701218	2.278222059
ILMN_1656822	8.820329546	8.544294966	8.569490165	8.178826328	8.289780201	8.245446608	8.991429473	8.567899447	8.963325352	9.386151819	8.082906463	8.380157358	8.422385266	8.703528657	8.888704546	9.031895975	8.542162568	8.538549999	8.299473282	8.900316218	8.71230951	8.282140628	8.271805522	8.745751486	8.979441263	8.533930158	8.729553006	8.26976063	8.909171964	8.825009226	8.719378631	8.791114625	8.578528001	8.694371173	8.26039125	8.638698957	8.648530246	8.474211542	8.645273256	9.11011868	9.03250664	8.47726592	8.831219392	8.889809369	8.897345364	8.412596103	8.312285486	8.43363898	8.204771967
ILMN_1656826	3.855726623	1.760981045	3.05119177	3.374458708	3.072911877	2.910804308	4.102486314	3.279973932	2.857180271	3.174244659	4.369175815	3.60741746	3.557729605	3.783410782	3.377392504	4.15896099	2.904208578	3.999574412	3.589377692	3.256506624	3.7708936	3.590366561	3.613060095	4.939748151	3.6197649	2.945525397	3.674363841	3.986258538	3.747533255	3.201815648	3.682177607	2.613071159	4.349431209	4.235203959	3.413082482	2.562682359	5.556884817	3.224813432	3.898870857	2.290814955	2.685138054	3.698827211	2.87221684	4.426563345	4.535388352	5.033893213	4.721177722	4.06526104	2.68440858
ILMN_1656840	5.736715737	5.657559003	5.327586755	5.512253752	5.29563591	5.123607535	5.380016797	4.722383286	5.838206633	6.30841733	4.741562085	4.706544466	5.153216875	5.530123918	5.661588591	5.829081471	4.837080746	5.29563591	4.904904162	5.479447436	5.254555788	5.083945593	5.252704061	4.899390426	5.371661851	5.14054974	5.260671096	5.172825516	5.407624877	5.544140857	5.521577691	5.600440796	5.280364528	5.295031053	4.238271161	5.156386813	5.163244368	4.740171845	5.071556742	5.657000584	5.681253337	5.587231528	5.544140857	5.364484419	5.619964949	5.193532624	4.261551014	4.689937685	5.49680767
ILMN_1656886	5.436081673	5.360252152	5.751354838	5.09811428	4.720805547	4.720805547	5.734059726	5.145585442	6.192119458	6.048474285	4.500743712	4.701689926	4.910627019	4.612584754	5.454306199	5.341655704	5.315206717	4.572734546	4.81642019	5.584436311	5.230857727	4.658919669	4.96159198	5.359145223	5.480898385	5.052970252	5.257901451	5.08377731	5.215976719	5.502625442	5.663118381	5.438502845	4.46747732	4.83809541	4.97310459	5.120861514	5.008609663	4.850383579	5.406282677	5.899932152	5.896900747	4.877768492	5.725384786	4.70833449	5.422701488	5.162776483	3.851516742	4.34772629	4.685611039
ILMN_1656900	8.400874965	8.325179111	7.621793499	8.190084052	8.141843377	8.091587706	8.603271667	7.83964537	8.850984193	8.821906957	8.578569331	8.623076363	8.261838963	8.647759892	8.132592628	8.10003814	8.142369686	7.999190854	8.566819411	8.69241142	7.759227651	8.057192807	8.334726519	8.588858099	8.470852894	7.391663143	8.134723202	8.14768699	8.260889836	7.990761555	8.726082668	8.372474813	8.142369686	8.730633287	8.257256768	8.252220728	8.427420426	8.647185728	8.206555309	8.978897769	8.774763699	8.518716601	8.21579185	8.702367622	8.67493377	8.296103906	8.349977724	8.238463578	7.587733001
ILMN_1656902	7.028529568	6.752889237	7.054786245	6.542658799	6.187658892	6.197723353	6.531905036	6.57852916	7.231235315	7.315393112	6.883589537	6.815894408	7.099363902	6.822073817	6.814163135	7.047179671	6.532396094	6.582713637	6.375665712	7.108264728	7.040006438	7.096854754	6.828763554	6.783040651	6.640462467	6.588367926	6.24063156	6.220237206	6.572050152	6.807921569	6.593528064	6.768569725	6.499841234	6.748332954	6.962439004	6.843778222	6.893989137	6.497527609	7.047179671	7.019585722	6.686864679	6.408401439	6.461815994	6.411749305	6.214275731	6.876032649	7.069686902	6.666429467	6.53284366
ILMN_1656904	3.659889464	2.644508575	3.080457818	3.752479968	2.177787546	2.098396693	4.710278856	2.307567304	3.585384032	3.506876506	2.778176894	2.760549595	2.356427384	2.905729399	3.013577821	3.850091794	2.936855042	2.701840957	2.614040026	2.121675016	2.824533314	2.828979435	2.882982231	3.626428693	2.806064306	3.378914928	2.283317963	2.476207712	2.838045587	3.918300354	2.729358584	3.497393974	2.56921647	3.01207971	3.14810425	2.712314613	3.555969235	2.169220776	2.776174272	2.688905675	2.832886494	4.004729889	2.718289619	2.535160997	2.54048395	3.3406918	3.49065341	2.837366958	4.006772675
ILMN_1656913	10.20027965	10.25664495	10.06925685	10.73435807	10.71901398	10.69627604	10.30423229	10.50217781	9.784954071	9.757808974	10.78042048	10.73959288	10.23919729	10.34884743	10.55181062	9.928768928	10.51172105	10.75723137	10.77361291	10.38850079	10.52276825	10.74548313	10.76699195	11.09869656	10.86354322	10.87126917	10.35435802	10.72313915	10.04445006	10.79461587	10.13887158	10.65233317	10.25969433	10.30205853	10.571554	10.76136229	10.14770346	10.55545463	10.76943101	10.19535029	10.60491416	10.41031922	10.81364506	10.40038128	10.53349285	10.37402717	10.66145358	10.64965186	10.97479928
ILMN_1656920	11.4674791	11.81058804	10.55273561	11.98261915	11.05799228	11.63342256	12.01289574	11.74890663	11.23027392	12.0432022	11.3452494	11.43145124	11.12188744	10.80915557	11.43614284	11.69401205	11.85431248	11.60160801	11.0868737	11.75909865	11.63043027	11.23216934	11.75580556	11.4827662	11.17904125	11.0450411	10.82179093	11.70002201	11.52351346	12.05110513	11.26167651	11.55398196	11.53343082	11.73031354	11.79074286	11.26167651	11.74563723	10.98777591	11.54855064	11.07633575	11.57531984	11.56750707	11.01794449	10.92900865	11.65900556	11.37226578	9.890173671	11.75580556	11.93819196
ILMN_1656934	8.860647266	9.572977237	9.778307763	7.881429866	9.184942645	8.74048377	9.627257222	8.779306773	9.993485603	9.312875252	9.096904023	8.51251563	9.107037786	9.052901726	8.833566402	9.435308327	9.126189096	7.856347772	9.279590283	9.261336809	8.877849568	8.14700626	8.640794667	8.515858486	8.514814491	9.18984372	9.323200496	8.571700752	9.302425536	8.748097124	9.700318623	9.686949175	8.833566402	9.20072258	9.246496236	8.527532338	9.177696426	9.093544677	8.465252967	9.519057796	9.626379752	8.353618308	8.804790189	9.919341168	8.995164008	9.644070688	9.187756272	8.666200044	7.003176587
ILMN_1656940	4.222742992	5.704007358	4.559635727	1.982291646	2.897603674	3.800745402	3.677274098	1.829184902	4.171313097	5.656510775	3.556830031	5.383572269	4.556866639	5.429348144	3.307369922	3.741832299	4.902864216	2.439795788	4.123177806	6.270018532	5.746317752	2.015368125	1.966019676	2.652304192	3.25492422	3.197955827	4.885386937	3.630119248	2.891175223	4.424561865	4.988148145	5.573226219	4.793654126	3.449992971	4.890660302	2.27750659	5.163480773	2.647151888	4.590063049	5.875983636	4.261053436	3.901948766	3.941713098	4.962256417	2.264240991	4.265565275	5.017596257	2.079634333	2.524945414
ILMN_1656942	3.071552308	2.407133539	2.502955925	2.125010637	2.304669714	2.468959092	2.438209041	2.471179203	3.486895803	1.995336764	1.841753075	2.166538453	1.802231438	1.966080497	2.619008195	2.618425263	2.471179203	1.934561583	1.693971369	3.075002664	2.613142866	1.736127461	2.032987497	1.929482295	3.459218592	2.058414166	2.022456926	2.088181021	2.055188608	2.222694424	3.250054981	1.61623263	1.994861173	2.081244154	2.356506538	2.553010297	2.440721511	1.515953635	2.206613207	2.380671491	2.206186983	2.497597527	1.703278879	1.699408292	1.500546816	1.847443188	2.071730335	2.168729192	1.609187994
ILMN_1656951	2.907966991	2.895886973	3.410285875	3.388464701	2.41681031	2.521073352	2.658727337	2.785199612	4.064575589	3.394931592	2.922039266	2.751589656	2.879585365	3.133051696	3.33160298	3.729862556	2.975623727	2.770087062	2.69540769	2.971896691	2.798104289	2.548599572	3.144691328	2.744210121	3.458144637	3.180861463	2.872729166	3.630195447	2.515073283	2.836616892	3.137167382	2.615675107	2.72023529	4.250514796	2.5719841	2.814760459	2.826643998	4.040590625	3.181611506	3.886254718	3.436050626	3.764579804	2.692912033	3.332417103	3.33160298	2.68810508	3.571339933	2.956595871	2.657566831
ILMN_1656992	1.750539258	2.299251176	1.846659052	2.259986668	1.849847031	1.509592164	2.046239287	1.723905576	1.864960032	2.303714331	1.826138104	1.387537186	1.727068792	1.770244585	2.063359368	1.596410486	1.831326559	1.644938634	2.968900284	1.736362457	2.39740037	2.056207637	1.905102677	2.453446765	2.152750531	1.972727958	1.549543747	1.488830094	1.309705144	1.982862402	1.817199023	1.743970318	1.866149673	1.689089461	2.025186313	1.959310834	1.731003446	1.598669929	1.785602656	1.778293261	1.718953283	1.972727958	1.830635381	1.836274958	1.875879602	1.808855619	1.942498212	2.200703731	2.287714817
ILMN_1657050	3.599751792	4.834661126	3.763602918	4.666346558	4.037450921	4.363583568	3.502158349	4.30328262	4.341827653	3.504824029	3.401657653	3.714530441	3.968520115	4.277799441	3.509747279	3.177954998	3.821117022	3.795188469	4.280243869	4.335844833	3.723727401	4.490674397	4.058964228	3.84367436	3.301261209	2.900122449	3.652841762	3.881188967	3.375489134	3.367219892	3.517444465	2.621864319	4.277006918	3.98914094	4.627115281	3.815249149	3.733607998	3.656386291	3.402436216	3.604329956	3.355697835	4.202089184	4.138303295	4.077097839	3.761749951	4.407907116	4.529539473	4.309962598	4.319383035
ILMN_1657064	6.61062024	5.640920467	5.495344586	6.317314885	6.371527809	6.289457079	5.938181757	6.234973276	6.916783148	6.353799241	6.629390776	6.387317385	6.46189506	6.236006089	6.742179521	5.938181757	5.761062895	6.639419475	6.519129442	6.574953639	6.505665634	7.104859094	6.808667883	6.769675332	6.243119519	5.932214796	5.934847952	5.977311678	6.409803865	6.666129084	5.309276411	6.028368833	6.18237082	6.63556404	6.660906705	6.810555835	5.847305608	6.373029767	6.720240604	5.804062509	5.848879265	5.808900561	6.568059065	6.289457079	6.172106235	6.182918109	6.356712629	6.769160223	6.907561023
ILMN_1657095	6.020513705	6.105753244	5.497419453	6.317910582	6.120050375	6.635921741	7.039725208	6.406057103	6.327127028	5.584501579	5.942975003	5.920867382	5.952359605	5.851191252	6.178348304	6.498408867	6.473113759	6.159921524	5.694279931	5.169984	5.398075588	5.05309042	5.733952137	5.387592596	6.384697252	5.756251661	6.257285578	6.231645047	5.962254939	5.6014011	6.528783711	5.475602404	6.404881987	6.319393358	5.409403008	6.175751349	6.019424221	6.069636935	6.124613761	6.430167633	6.087469472	6.950035546	5.175084679	5.985392363	5.398705426	6.431106746	5.786055042	6.236777964	6.228017873
ILMN_1657129	9.90925979	9.279701081	8.925509874	9.630758621	10.02091954	9.778495259	10.09541085	9.409730204	10.02547056	9.169175557	10.13941046	9.54936794	9.278975597	9.663706385	8.836973267	9.364264365	9.504036059	8.483114473	9.961361716	9.297287139	9.359586428	8.779650889	9.639152422	9.739224337	8.533076878	9.306655722	9.46185332	9.431726405	9.446739459	9.654844373	9.581618698	9.124774987	9.780411184	9.794975054	9.928540406	9.379229001	9.595504524	10.15649462	9.807767283	9.393153595	9.952458058	9.041419129	9.648264811	10.58534576	9.990709568	10.44851452	9.853578356	9.146619845	8.783418042
ILMN_1657144	5.285166668	5.36547598	5.770582459	4.652460011	4.860499785	5.006408865	4.51863036	4.828032422	5.609851408	5.413721005	4.933552793	4.444851569	5.025678374	5.017507596	4.58476187	4.442486707	4.124451632	4.331429226	5.09058471	5.045161115	4.882697736	4.635346107	4.757530183	4.578155232	4.833583238	4.273586408	3.852924233	3.634187845	4.983578294	4.917986498	4.262877122	5.144466016	4.853137463	4.777340506	4.637556292	4.680904013	4.515582705	4.462776746	4.142116921	4.969121502	5.152060543	4.747140376	5.252239247	4.115896831	5.144466016	3.505001251	3.955738689	4.984210323	5.226887763
ILMN_1657145	4.573264442	5.258854657	4.411382387	5.621515275	2.264411451	5.191637376	4.58678185	3.730988044	4.706868093	4.105537187	4.935654247	5.581481763	5.067217627	5.018661084	4.771201967	4.481112566	6.066642173	6.564590646	5.108206028	4.245388258	4.099024462	5.021405204	4.581067629	3.288203426	5.573115646	4.211833824	5.06507194	5.03324398	4.163099691	4.57781016	3.438880501	4.716564305	4.976556545	5.289727217	4.754657595	5.180537925	5.418229526	5.785395843	4.375009059	4.1951999	4.567541495	3.887001237	3.639498797	5.242283369	3.513806539	5.234799566	5.395063746	5.806000219	3.818380176
ILMN_1657148	1.87127799	2.153608649	1.95073294	2.008908535	2.0938347	2.04187775	2.276334025	2.188990939	3.075332193	2.221981454	2.248923439	1.850710596	1.789835677	2.336297385	2.571401528	2.614584382	2.510517376	2.162480619	2.210936352	1.803124757	2.092866686	1.810784038	2.032625895	2.576716435	1.854254775	1.499850582	2.340196554	2.552364368	1.868137221	2.245874664	1.75522612	2.410756442	2.427693989	1.691707498	1.894737692	1.703704963	1.665982917	2.353411235	2.943670435	2.436403302	2.761143541	2.330551339	2.460648103	2.459687224	2.366139421	2.130966407	2.021714867	2.059253914	2.311165554
ILMN_1657153	10.15185679	10.2548249	10.06110492	10.32212133	10.60978025	10.84069092	10.55043208	10.8061973	10.5392781	9.884310455	10.32829777	10.38392182	10.03293315	10.51874012	11.44741501	11.45449368	11.57698302	11.61460639	10.51124289	10.11893145	10.00845472	10.52931236	10.32037264	10.8561719	10.9363914	11.11573091	11.11191926	11.23206314	10.68307494	10.56592311	10.86180599	10.4096625	10.19890173	10.30767379	10.39942911	10.10902305	11.19813454	11.17268875	10.65369009	10.51188297	10.91400072	11.0153622	10.44866267	10.83022837	10.65635259	10.98214995	10.9363914	10.48361671	10.33278751
ILMN_1657204	10.67168255	10.67490627	10.81494004	10.73947103	10.12463786	10.82805671	10.38228943	10.76613955	10.25561506	10.26518196	10.51549915	10.76109144	10.87898912	10.84089361	10.65279178	10.46676796	10.2890025	10.83598481	10.96180982	10.54621376	10.65408351	10.90998336	10.81953686	10.47716465	10.73174618	10.66309215	10.4270536	10.3302116	10.65721206	10.5973122	10.33282421	10.52876287	10.73482867	10.71843935	10.65408351	10.75805038	10.50026327	10.32058568	10.54756059	10.51147961	10.56893257	10.6601814	10.92997894	10.52876287	10.53156471	10.31689941	10.9170588	10.60147021	11.19911461
ILMN_1657237	5.703857816	5.914709964	5.913073949	5.382873584	4.837833347	5.250735262	4.768235936	5.67283873	5.421523827	6.094794384	5.571090135	5.65353997	5.403265926	5.350290415	5.451682676	5.099077688	5.420890003	5.462496745	6.012443501	6.392462742	6.119564104	5.809502322	5.844523699	5.77002122	5.759641157	5.506446447	5.390813012	5.459527674	5.516182749	5.780029364	5.549906745	6.087635166	5.488996536	5.757992796	5.499361218	6.078934374	4.821129039	5.632227342	5.776746158	5.955812049	5.780029364	5.338643699	5.935462067	5.982008274	5.60832791	5.301512477	5.123740327	5.739850846	5.461918262
ILMN_1657278	3.151945829	2.69456999	2.797189758	3.201236881	3.317692868	2.063563035	2.073076645	2.507662239	2.598187278	2.834311493	1.857715018	2.72219276	2.180698335	2.484229709	2.587773416	1.872754524	2.832009034	1.737175571	2.229202732	1.844321439	1.75756787	1.61561436	2.105502137	2.360327381	1.836094257	2.280626269	1.868170537	2.140220029	2.156737897	2.436336413	1.902493769	3.105523376	2.624519284	1.827929123	2.471871996	1.858845916	1.923121381	1.958242938	2.286725221	2.128679111	2.120041763	2.178451881	3.963249018	1.763158498	1.589811102	2.891770582	2.157571972	1.810843292	1.9543538
ILMN_1657283	11.83450817	11.81864235	11.86680365	11.71354223	11.36645099	11.86040146	11.51172238	11.84411746	11.5813109	11.5813109	11.55100535	12.03828359	12.26794688	12.19175219	11.49204125	11.96308362	11.4565718	11.69300037	11.81269321	11.80958144	11.92760302	12.06758911	11.80679391	11.58917892	11.81269321	11.62719347	11.55576899	11.42993856	11.96308362	11.73889897	11.7943652	11.7751099	11.9950864	11.81269321	11.79731388	11.67077258	11.83113015	11.54536968	11.86680365	11.82820476	11.81269321	11.56869382	11.76590413	11.79731388	11.61610102	11.85714009	12.38557944	11.71670389	12.19618107
ILMN_1657288	5.872752129	6.480441523	5.660328682	5.901443552	5.724266338	6.248698741	6.320608987	6.282301408	5.617236858	6.031915879	5.672884631	5.871699656	5.769953858	5.113153594	6.029844941	6.131925029	5.403816323	6.165751137	5.164611024	5.520907039	5.96259676	5.69149743	6.668719199	5.895884248	6.131925029	5.768809851	5.8106574	5.374608594	5.913134415	6.08521606	5.231835999	6.089633175	6.395790825	6.068708123	5.104932128	5.964734281	5.756742295	5.061140238	5.667588034	6.509753476	5.921455352	5.859878196	5.658545093	4.56992322	5.815227126	5.765958223	4.369868506	5.631821593	6.710398655
ILMN_1657317	5.655959651	5.973997774	6.863870337	4.315144746	6.175020973	4.830179927	5.567168423	4.959469781	6.802817298	5.52204635	5.144699142	6.015285398	4.205004777	6.906369806	5.355374113	4.751619455	5.700531183	5.77134414	5.368808137	6.117026248	5.552450839	5.504586623	5.567745175	6.181171835	5.211803216	6.880879339	5.871923352	5.352141278	5.562038271	5.292977458	4.688307467	5.878728123	6.088787647	4.493220238	5.78186948	5.75984474	5.949700859	5.248886512	5.287277274	5.176658077	5.158180205	4.679756414	5.175945564	6.39159443	5.52992727	4.303776306	4.123979582	4.805356936	5.002346679
ILMN_1657347	1.89722647	2.752772417	2.67698662	2.114162674	2.604382618	2.925971183	1.660178474	2.124816645	3.298022412	2.051818397	1.922123576	1.653446435	2.649743836	2.061614608	1.879122437	2.027252873	2.045601909	3.140389437	1.848364942	2.815745767	1.97823581	1.845099237	1.87289367	1.903459289	2.583250749	3.181177369	2.442926661	2.885362228	2.606552753	2.573992716	2.238108639	3.344722084	3.120147717	2.762473011	2.029750428	2.896395172	2.426257703	1.85753077	2.124326272	3.532868438	2.524496477	2.157315391	2.935187288	2.697300667	2.373508213	1.887197285	2.751992879	1.960041814	2.595743748
ILMN_1657361	9.607879795	9.666621402	9.411007849	9.518894718	9.769612443	10.37100074	9.712273289	10.27893484	10.37100074	9.486613042	9.082244477	9.601998634	9.952790362	9.748032319	9.865287073	10.27305362	9.661524945	9.70720365	9.672327509	9.807351343	9.836346117	9.557622596	9.488153266	9.275780918	9.851370973	9.730835456	10.15067135	9.68077862	10.11746975	9.695190627	9.792051247	9.522819842	9.96325993	9.939038221	9.837445505	10.03227359	9.87351357	9.878079625	9.548189067	9.861495321	9.664146538	10.25976308	10.03021201	9.995866523	10.06606858	9.741193515	9.44653032	10.25976308	9.904558446
ILMN_1657373	2.8537203	1.213752144	3.160732115	2.344619063	2.945185374	4.670170451	2.192711993	3.690486495	3.971639353	3.590025383	3.518020652	2.733407246	2.874908071	2.503755137	2.417301221	3.037628557	2.685190199	3.070226359	3.760411222	2.882108211	3.910586835	1.938744435	3.312070755	2.017464442	3.135619977	2.900522123	2.864467412	2.7226078	2.742456803	3.0755627	4.084371331	2.54062668	2.958281056	3.518968054	3.371761932	3.122471025	3.517166621	3.354259844	2.655743918	3.807723376	3.996209986	2.897488669	3.964296874	3.805985994	3.890180518	2.78813663	3.915055908	3.759471149	2.246176579
ILMN_1657405	4.61947809	5.08727312	4.46177379	4.140423666	3.966642112	4.128853166	5.250819892	3.495973701	4.807204214	4.649068965	4.857215938	4.34256363	4.47209729	4.074177166	4.420773666	4.502332766	4.142206584	4.420773666	4.330726627	4.432585024	4.741422001	4.567561317	4.105710643	4.667931754	4.892328506	4.203748475	4.239456103	3.615297398	4.48091363	4.69485691	4.57954452	5.198415933	5.06876077	4.562183317	4.59433412	4.706863276	4.293864417	4.412482375	3.653645406	5.198415933	5.468499431	4.760912359	5.17306155	4.614230147	4.737059129	4.308947021	4.521706983	4.48484279	4.751066912
ILMN_1657423	9.222409434	8.913481253	9.589829783	8.915424005	8.806394393	8.783380225	8.912196445	9.06343609	8.685938191	9.062034983	9.39077533	9.049160821	9.301527394	9.507954451	8.516997446	9.045197591	8.595699664	8.424910329	9.649802152	9.5350674	9.08770466	9.236655661	9.011127972	8.92232537	8.465918502	8.849053109	8.749294221	9.0117899	9.170859796	9.119615983	9.258457455	9.477101999	9.400141023	9.179532616	9.421797068	8.981713272	9.170154554	9.754725187	9.149336676	9.202688848	9.025123999	8.521835379	9.616253509	9.957573141	9.25160547	9.229549066	9.585084374	9.231685654	8.643085733
ILMN_1657436	6.703086207	6.379966041	6.251618711	7.239070114	7.596020745	7.318033873	6.565645798	7.330106667	6.693376237	5.890230071	7.02630809	7.110098662	6.898738114	6.7082171	6.72214628	6.811734491	7.816294316	7.241258222	7.188934165	7.091811173	7.070032032	7.061288735	7.503309795	7.433879232	7.238604413	7.168563235	7.725458984	7.674334525	6.876143565	6.546898927	7.57352908	6.929128763	6.978869066	7.191022735	7.339214199	7.585202091	7.406336962	7.78844478	7.695136762	5.953775491	6.925479965	7.12126622	7.046135148	7.328386981	7.499229164	7.595203742	6.894382288	7.583480227	6.978438386
ILMN_1657446	6.520003683	7.484227191	7.556111329	7.427766248	7.312763223	7.16541853	7.8865723	6.689785558	6.603962939	7.626140332	6.014021556	7.886091594	6.744080934	6.908434999	7.281359798	6.59154501	8.015169202	7.147767954	6.592555207	7.304961638	6.861031007	7.465175443	7.574331668	7.394117808	7.743166833	7.396194181	6.53626998	7.892674607	7.314900295	7.278900898	7.578302958	6.513766203	6.905691101	6.953074992	6.465746481	6.603061406	7.153808754	6.686070302	6.823285569	7.443418254	6.609564443	7.398973303	7.121986037	7.175042514	7.012689508	7.129134305	6.688759955	6.747731501	7.359812161
ILMN_1657451	7.367727221	6.824290831	7.291839108	7.196876781	6.925899167	6.157107641	7.309677121	6.908566156	6.27273533	6.664138173	6.776479908	6.560830565	6.849225813	6.939108698	6.680069229	6.99823245	5.919114323	6.199880627	7.389814865	6.554619701	6.675431922	6.975833711	7.26307395	6.97871292	6.621969615	6.431507956	6.306219445	6.488096933	6.561917154	7.57095967	6.282927585	7.35562243	7.232053895	6.47955309	6.458834067	6.844721692	6.176258456	6.658527516	6.890150362	7.143653132	6.714524645	6.582954021	7.173146241	6.821270129	7.03842176	7.049408117	5.875082998	6.843748497	7.856080274
ILMN_1657455	4.684468506	5.925879167	6.41042542	4.793748393	5.755587404	5.122864541	6.751203958	5.868148747	6.762904232	6.054777133	5.933303588	3.990853072	6.284522329	6.038574495	4.876799014	5.519322679	4.72374023	3.998661892	5.837970241	6.64482726	6.232019219	5.380275126	5.999983563	6.242390988	5.892678747	5.98908702	6.50102946	4.768336618	5.676914374	6.139998443	5.892161963	6.528437562	5.900835154	4.438401705	6.094180022	4.828638218	5.348614939	6.548958525	6.168506811	5.834302901	5.125352725	4.924747666	6.18405024	7.187618861	6.930426607	6.161298475	4.777088918	6.087836778	4.318872645
ILMN_1657470	7.939503073	7.511151217	7.411776902	7.706088846	8.417988247	8.111951462	8.047136878	8.131497696	7.975852138	7.495039049	8.181468425	8.207458819	7.778554157	7.965472826	7.91013136	8.080176011	8.465193215	8.085683678	7.872687825	7.944261718	7.7538192	8.071138537	7.769642927	8.469158775	7.544455514	7.431043469	8.353137024	8.128135127	8.131984256	7.160087982	8.331081055	7.504004239	7.840457799	8.467173205	8.339827302	7.952444404	8.296983579	8.590532154	8.267154873	7.009540268	7.386853493	8.398122126	8.284044013	8.381486742	8.222284076	8.281444262	8.082610673	8.162512768	7.884475638
ILMN_1657475	7.572261892	7.558039839	7.536328947	7.387452395	7.180140286	7.028511369	7.585702119	7.610176086	7.923050237	7.264325774	7.366812733	7.678719283	7.90900278	6.440941314	7.062629159	7.35240632	7.155652369	7.386476003	7.441628776	7.965181195	7.869680592	7.826019665	8.163070043	6.836232384	7.561944302	6.872522982	7.053222094	7.387452395	7.284188409	7.379308286	6.735418003	7.267580063	7.777834688	7.79926381	7.797324576	8.04555344	7.002120716	7.117693905	7.687938807	7.309031644	7.621887251	7.310912595	7.134434749	6.886208082	7.138222093	7.467179637	6.575816906	7.924000657	8.170354615
ILMN_1657478	5.125789583	5.237340004	5.382340707	5.332339783	4.906388496	4.732963607	5.767144599	4.996505992	4.908326607	5.275967495	5.287281831	4.900832312	5.352351482	5.351296722	5.010622067	5.193991505	4.787342788	4.408239551	4.919130696	5.248314284	5.207419654	4.921568515	5.479968958	5.254105826	5.078674035	5.125216475	5.371193763	4.812527101	5.036757703	5.259749434	4.883741239	5.360608262	5.495904348	5.163476823	5.324259802	5.312024486	4.567113446	5.377209938	5.412289518	5.713204433	4.925251333	4.415417108	5.331257785	5.251230669	5.685537586	5.118202993	4.473956635	5.003906603	5.02336469
ILMN_1657483	8.820135298	8.718247657	8.411476194	8.590208626	8.432796155	8.622324082	8.38463004	8.713962684	9.017840462	8.660057702	8.969909378	8.783955635	8.846296854	9.184200395	8.567443529	8.889051525	8.574684802	8.814152644	8.608660726	8.376215772	8.564108613	8.714543758	8.359919217	8.348400502	8.815894071	8.715030285	8.651545807	8.628515809	8.785667677	8.646003182	8.919068292	8.728888179	8.805306978	8.800728654	8.575917561	8.463192071	8.847337313	8.665627539	8.619001155	8.663955913	8.857446863	8.640378135	8.471390209	8.945155661	8.601360257	8.886057189	9.336937664	8.402705631	8.656008213
ILMN_1657495	9.042639976	9.033048744	9.105434044	8.775129392	8.544685868	8.820174616	9.055233454	8.949793581	9.243502115	9.139651846	8.807196586	9.172230541	8.935399563	9.143169521	9.050481842	9.026439262	8.638156838	9.09248666	8.839229796	9.031081399	9.057226813	9.039807366	8.697532951	8.69223257	9.011601481	9.048534977	8.769005961	8.876648387	8.95952931	9.271114378	8.928950325	8.992000517	8.906343022	8.967698321	9.065449295	8.846515723	9.21313156	8.611769348	8.911990005	9.097210604	9.155439511	8.776345408	8.944755009	8.988690743	8.934721432	8.950484322	9.156869546	8.715634194	9.045870713
ILMN_1657509	7.151333303	7.165204903	7.330844843	7.350022902	6.649802677	6.731102403	6.853553551	6.816770198	7.188709382	6.858464598	6.650827014	6.277413974	6.674094265	7.09345872	6.741021575	7.250405971	6.01135182	6.271814676	6.938133291	7.324579197	7.064643701	6.93027183	6.895142784	7.334615005	6.923324568	6.631164558	6.678505938	6.898868706	6.589857811	7.396104878	5.588946454	6.798402515	6.744835137	6.820099338	6.759819397	7.281001809	6.218638003	6.254212408	7.040613298	6.990257421	7.234200101	6.939654914	6.904681849	6.553512687	6.94857385	6.516262497	6.569553494	6.81334468	7.534392826
ILMN_1657515	9.54991101	9.7707645	9.517772292	9.358789534	10.11978853	10.01809762	9.915639494	9.903338546	10.34529954	9.357092256	9.005969282	9.276214826	9.741858148	9.428264866	9.558038015	10.14771074	9.730875951	9.444496358	9.771835515	9.931569172	9.566476238	9.174255981	9.632615655	9.266212809	9.02161985	9.122649056	9.943726682	9.317551068	10.02415643	9.397211023	10.40722175	9.798005691	10.04454061	9.959015609	9.861050007	9.885073812	9.711758423	9.930292486	9.234354681	8.891583499	9.426468472	9.881742489	10.00359229	10.03492892	9.945853012	10.07229415	9.164474688	10.0912157	8.80942461
ILMN_1657547	6.550374475	7.194530176	5.878710176	6.793164211	7.137492193	7.340008393	7.006236606	6.712968132	5.837009633	6.554550918	6.460407776	7.007947991	6.861186061	6.34631732	6.717451411	6.23211555	6.696597735	7.114757285	7.008397637	7.107330168	7.478370588	7.23264759	7.473408183	6.46400591	7.324181556	7.332088321	6.700655166	6.777625661	6.440583353	7.049845963	6.162279748	7.352497131	6.798896825	6.758717095	7.13245722	7.421701836	6.225806214	6.258725043	6.821706689	6.788633112	6.855437288	6.8424552	7.166593255	6.315154142	7.179273273	6.650002065	5.713062047	6.893559627	7.415488197
ILMN_1657550	5.445197884	4.822834642	5.329429129	4.796133811	4.379602503	4.895138409	5.200606092	5.005434712	5.127399049	6.071199894	4.848691494	5.067094047	4.911217195	4.757307539	5.51324176	5.192993243	4.478001772	5.284188316	4.555213642	5.442004942	5.278496444	4.921321614	5.376953487	5.649483508	5.112875356	5.343578616	4.439018613	5.233254919	5.014928274	5.781694279	4.74642398	4.971267471	4.656867789	5.182847307	4.784492888	5.742887486	4.718398628	4.888859248	4.475671999	5.416613867	5.56369181	5.366089246	4.850676648	4.44203092	4.718398628	5.25157019	5.058334734	5.55415534	5.276101998
ILMN_1657554	7.02637531	6.825270641	6.955805173	6.183158313	6.118833934	6.7735303	6.605149227	6.55020218	5.181980282	7.138350028	5.742039718	6.251132716	6.280941319	6.375217064	7.245213302	6.589293167	5.82956069	7.098119266	6.778416073	6.997652133	6.600633134	6.992047716	6.461533664	5.708061314	7.16736723	6.825270641	6.670817751	6.382402768	7.167816315	7.028226546	5.769445001	6.745331435	6.343548158	6.414845335	6.047075154	6.936791997	6.325955601	5.324770172	6.468969095	6.92342822	7.085592898	6.659146445	7.419705682	6.333229227	6.677743867	6.00306804	5.56979403	6.47352093	6.796916442
ILMN_1657619	5.142854023	4.778174916	4.717236496	6.403262331	6.828106731	6.462655101	5.371342219	6.082549024	5.623087805	4.314263064	5.780884045	5.610734736	5.55670746	5.883892627	4.605234864	5.483654022	6.002932653	5.809021004	5.867308575	5.000166701	4.840167021	5.95076771	5.767169592	6.024073855	4.882843715	5.418837681	5.740573204	6.363032183	5.873869216	4.966937745	5.90099652	4.362530522	5.54745151	5.694584107	5.84509655	5.619907518	6.007174113	6.421175881	5.906552049	3.823750019	4.817420282	6.573894458	4.689156433	6.152095132	4.832543463	6.680295628	6.640793571	5.925868319	6.221161147
ILMN_1657624	8.645219312	8.356986098	8.765350591	7.665495293	8.549717043	7.708670058	8.712216487	8.645787937	9.114550035	8.684362474	8.232181625	7.855852818	7.706658804	8.486482195	7.822864093	8.767826124	8.135951474	7.941366256	8.246277035	8.474814489	8.185645113	8.016125999	8.058111948	8.231634659	7.844314722	8.387650783	7.878450879	7.81816989	8.432916391	7.824395139	9.192046536	8.276453178	8.100402477	8.534416002	8.06321232	8.260094273	8.249835114	8.495517109	8.276453178	8.668734436	8.507818049	8.884801151	8.212281765	8.546352765	8.362202135	8.689838945	8.15851295	7.874465228	7.501341783
ILMN_1657632	9.708117106	9.937313943	9.769270489	10.27977692	9.763338485	10.03509277	9.828859472	9.935183941	9.144777908	9.502179483	9.762399125	9.770177685	9.856765898	9.132834169	9.430760201	9.762399125	9.702806346	9.740219529	9.684944228	9.554506367	9.750964641	9.772978659	10.05516554	9.777727143	9.584423009	9.544991633	9.285958978	9.608148978	9.586080272	9.518413957	9.459247262	9.50302737	9.883361487	9.677913349	9.745912459	9.717041701	9.608148978	9.502179483	9.609802771	9.489289019	9.420595189	9.8369466	9.477133425	9.266204444	9.882304094	9.649888048	8.649997209	9.855667719	10.30184686
ILMN_1657679	7.072634192	6.810714286	6.995511158	7.298448347	7.427639275	6.918551149	7.093369294	7.20836398	7.647898403	6.493107819	7.362819483	7.260734528	7.396578131	6.755888187	6.875114469	6.931407414	7.574865901	7.332346231	6.926991943	7.039546524	7.287779547	6.846559022	6.747197157	7.514246733	7.445732917	7.574352092	7.143728708	7.544335495	7.072213107	7.223999554	7.443845224	7.175550778	7.119212513	7.324022128	6.947405254	7.211611728	7.39758288	7.626850793	6.892879271	7.060621979	7.126398037	7.045428165	6.204084604	7.04638874	7.202974936	7.768013055	7.432391923	7.093849319	6.635788868
ILMN_1657680	5.958807058	6.507496427	5.847443026	6.077602744	6.067866879	6.242796362	6.885333416	6.562398985	6.233120918	6.535256165	5.667912924	6.023513589	6.004535613	5.423204133	6.137271494	6.384507247	6.054126354	5.879728768	5.271319887	5.880261987	5.711623512	5.643325756	5.135373409	5.401933341	6.159281129	6.019756801	6.460021498	6.341152413	6.207147943	6.450292696	6.262648976	6.073735144	6.392356407	6.011063238	6.34580038	5.65031194	6.404916003	5.323450115	6.149679434	6.362706417	6.002345831	6.468314211	5.865029424	5.923904105	5.738039763	6.640354706	5.198839596	5.887214094	6.303551119
ILMN_1657682	7.362418419	7.285420339	6.817707549	7.851383198	7.968860552	7.664008335	7.375942412	7.817073185	7.212215327	6.943021698	7.546555927	7.420428443	7.51282888	7.984711991	7.225175136	7.066166739	7.391127117	7.682701234	7.079007582	7.044944619	7.156753087	7.719685017	7.361952617	7.474993025	7.694689108	7.364738065	7.315472277	7.720602503	7.547497249	7.066632322	7.478065935	7.018391898	7.209007449	7.538679792	7.298069876	7.221329334	7.771846694	7.143583725	7.117184569	6.624144793	7.505706272	7.995451992	7.097795373	6.882089295	6.941720397	7.674425388	8.388367567	7.215720206	7.690096506
ILMN_1657683	5.11721107	5.458417828	5.481023914	3.607610817	2.651382517	4.260354587	3.877835272	2.805109101	4.791851938	5.718277698	4.357272991	5.26880258	4.696381342	6.450614883	4.719611224	4.732784996	5.042380076	3.803599582	5.601824934	5.79873032	6.060863786	3.29027421	3.124441622	4.903265966	3.859553066	4.138243572	4.454483778	4.398768017	4.216292877	4.668421803	5.439115068	5.682266073	5.558804481	4.041717351	5.665315506	3.815488855	5.439768185	3.947818845	4.91427876	5.501161865	5.224585229	4.417291105	5.322596103	5.490633283	3.8613869	4.657612221	5.352571776	3.244806464	3.447916158
ILMN_1657697	8.662779998	8.893648191	8.60283714	8.432795925	8.321384964	9.332353421	9.220571459	8.897323657	8.956517422	8.466125878	8.893648191	9.029749296	8.990665386	9.078084347	9.670923561	9.625343423	9.543941578	9.587557733	8.783115665	8.673033982	8.905897721	9.140862853	9.286188615	9.321866034	9.345855113	9.413611826	9.666973844	9.344644253	9.221639087	9.109612572	9.534169742	9.15133215	9.009562235	8.828382674	8.937009773	8.59701855	9.182938401	9.232443535	9.102694888	9.026058267	9.320720287	9.61818699	8.966669484	9.582962667	9.15928385	9.109067682	9.591480025	9.021263454	9.212209048
ILMN_1657708	5.183597814	5.989125648	4.884407488	3.88676362	3.466973862	3.280303346	4.807120538	3.171574815	3.399397632	6.11903298	4.761168818	5.768693705	4.158596494	4.679936184	3.219318336	4.58423128	4.449816824	4.254371444	3.531327223	6.611103596	5.54010584	3.452214508	4.402186609	3.930057281	4.777637434	4.071806014	4.04676442	3.915832321	4.497584958	6.007717547	5.516034	4.960425543	4.592544402	3.381910677	5.631688433	4.454068091	5.068637537	3.752089881	4.939110652	5.602436411	4.665971873	4.216317042	4.848970735	5.661547953	4.070096096	4.522447444	4.805752828	2.731736137	2.47043975
ILMN_1657722	10.27250146	10.9907129	10.76834008	11.76536043	12.81065922	12.5120771	11.19979624	12.02746838	10.56995709	9.794156282	11.94581006	12.03608021	10.06187958	10.62051042	11.98109219	10.55470684	12.24191329	12.97175178	11.89350006	11.60605686	12.31725248	12.00109037	12.38774502	12.28628012	11.4825745	11.38948349	12.0386217	12.06823038	11.40694063	11.3481188	11.59175882	10.84552556	10.56527218	11.69760022	12.39521101	12.51945314	11.55940161	12.44628614	11.82920794	10.76736849	10.872002	12.43137212	12.13909531	10.9817143	12.0386217	11.27437991	10.92039301	12.24191329	11.82229797
ILMN_1657744	7.604809263	7.113063698	7.284660758	7.331277825	7.401607659	7.717849241	7.424664855	7.568466158	7.715694329	7.385035918	7.327592429	7.44049031	7.453813025	7.93404858	7.518561055	7.608363195	6.992020539	7.427903441	7.683100481	7.656397435	7.657443507	7.593991354	7.43468343	7.497791666	6.943489353	7.063693089	7.069960322	7.286922484	7.513202582	7.91286397	7.388169884	6.969698174	7.365042488	7.592347851	7.484725281	7.581928026	7.16493463	7.556435174	7.405761769	7.204949055	7.22724722	7.145915078	7.461467434	7.589794564	7.458857819	6.974011067	7.568466158	7.463674741	7.545508553
ILMN_1657746	6.728673404	6.619689976	7.512954912	6.59345297	6.419258231	6.777524848	6.009319576	6.904157866	6.185662662	6.743273424	6.400570089	6.754839671	6.646944025	6.732766009	6.802303426	6.5545555	6.065740541	6.616569316	6.798112073	6.628075679	6.758969252	6.914507379	6.702168157	6.228078075	6.095023752	6.353291381	6.3499237	6.183399083	6.523941517	6.32334934	6.033464205	6.359426289	6.582910483	6.538973953	6.471003001	6.497127122	6.420939268	6.513800875	6.267179536	6.816668232	6.892650156	6.352141142	6.33003322	6.529788881	6.487471854	6.193462448	6.196896829	6.488526808	6.747953371
ILMN_1657750	3.041728836	3.828229645	4.007582666	2.357495518	2.598685352	2.271361282	2.61351857	3.056215293	2.634040133	2.216712164	2.90822824	3.008242408	3.213901433	2.95897379	3.028334313	2.924895205	2.036680549	2.468757727	3.48615121	3.295493558	3.170296389	3.366220176	3.337195096	3.275775369	3.006719877	2.420530917	3.712678104	2.846262259	3.215662124	2.699100771	2.886456956	3.809406932	3.570179889	2.632219611	3.226689338	2.998029852	2.829452902	2.893910524	2.681370687	3.021440617	2.725514957	3.010594441	3.153785156	2.813285479	2.259568274	2.954060396	2.507244498	2.667417589	3.146984304
ILMN_1657754	6.932952732	7.672970892	6.947177372	7.73703665	7.542384806	7.981482962	7.122393943	7.884456725	6.566541918	6.22754343	7.016716342	7.381748234	7.478951153	7.288876872	7.180383524	7.113082739	6.887759584	7.464579377	7.288876872	6.985803044	7.461411784	7.922510041	7.700422645	6.809062937	7.197053317	7.077123738	7.285217424	7.373488816	7.453501339	6.349383124	6.595144269	6.933512885	7.782601475	7.237946077	6.987982241	7.540476782	7.359990036	6.704706914	7.062795068	6.501699478	6.515542178	7.646083205	7.152518241	6.78402468	7.411993424	7.348732373	6.905655164	7.535126065	8.16413231
ILMN_1657771	7.332835034	7.093050106	6.16245844	6.212301214	6.563909514	7.140202331	7.215223472	7.119678859	6.895334088	7.579861781	6.052929866	6.410801958	6.444444642	6.937776887	7.453619581	7.72902822	7.300476832	7.33897663	6.185031607	6.344390898	6.375296061	6.010574226	6.346477694	6.061358197	7.323141852	7.122723314	7.21909996	6.998686817	7.319816114	7.351022278	7.342861812	6.893512964	6.623832802	6.656008316	5.853656283	6.626696117	7.288041203	6.486322982	6.798636096	7.607285932	7.479900538	7.344931454	6.873491717	7.117913058	6.448759156	7.047588174	6.395595237	6.695317158	6.599207292
ILMN_1657790	7.363987289	7.184187578	7.879570249	7.851969039	7.966131862	8.495082644	7.387175527	8.386483284	8.07138716	6.811991297	7.523302407	7.497684099	7.375856542	7.848081088	9.144256863	9.28870271	9.141056861	9.793082057	7.904441359	7.949524206	7.716491023	8.23125951	8.398596103	8.668044786	8.28879229	8.572154618	8.982160159	8.710423529	8.301315953	7.738046494	7.976469678	7.457442683	8.034377861	7.757841276	8.377902747	8.166827107	8.518629047	8.967635499	8.628980618	7.717468794	8.07138716	8.879169678	8.174826741	8.085718278	8.317028584	8.16435174	7.779973809	8.167258997	7.652232711
ILMN_1657796	6.204472141	6.423654168	6.638892225	6.133095863	5.247561283	6.108932436	5.88506991	6.206028964	5.840766632	5.623901981	6.031061646	6.434503274	6.21131394	6.676529676	6.496180021	5.797085186	5.88506991	5.977416848	6.859774018	6.075010283	6.132613091	6.580004559	6.289936773	6.342977125	6.18380896	6.532831047	5.932274837	6.056553042	5.502540526	6.333938333	5.276076556	6.848567016	6.182253535	5.767288616	5.923702866	6.707232239	5.627277497	5.562264769	6.216135304	6.204472141	6.667193293	5.419588117	7.023690611	5.992291134	6.800971599	5.732782837	5.890932426	6.164252371	6.859774018
ILMN_1657797	8.399791155	8.666529826	9.387627253	8.523627348	7.757998098	8.113661822	8.587668834	8.069784738	8.476634719	8.874595839	9.059061955	8.820522338	8.75407795	8.175253643	8.519252176	8.217682915	8.525489273	8.230861765	8.760322303	8.869220728	8.861285574	8.594214831	8.861917729	8.518014784	8.749598339	8.7039784	8.318059769	8.253225371	8.100033144	8.651183989	8.25912113	8.907940649	8.571925063	8.432091703	8.685578181	8.700615041	8.171875293	8.235699505	8.794867881	8.78727584	8.394462142	8.204327556	9.010729815	8.371876892	8.799669621	8.214761359	7.864454261	8.361048903	8.738838531
ILMN_1657810	10.4375393	10.40979484	11.01974629	10.3663809	10.39888133	10.29341523	10.49201004	10.56785516	10.0448332	10.3870157	10.39238381	10.438856	10.5052324	10.5989298	10.21983992	10.52722026	10.31139059	10.23561026	10.45855816	10.58246498	10.3870157	10.22101091	10.28087979	10.57924101	10.15438401	10.21510857	10.39751317	10.17986935	10.30744266	10.34217185	10.50372417	10.51423037	10.3663809	10.68337258	10.61714143	10.26994983	10.38970881	10.55734327	10.46725545	10.58557348	10.31139059	10.52294975	10.70281432	10.63123079	10.68503789	10.33553371	10.5902196	10.35826162	10.39888133
ILMN_1657857	8.240488714	8.402664649	8.109717285	9.158065922	8.95580807	8.82120236	8.671019287	8.981059469	8.278627923	8.783007206	8.681775753	8.991452315	8.417227426	8.261606152	8.493892233	8.128711211	8.77225481	8.71236917	9.021142842	8.639391259	8.860603355	8.582621075	8.796790774	8.779394511	8.362135971	8.581471709	8.29601515	9.054798431	8.27086146	8.342205985	9.118868428	8.236684317	8.216420619	8.46952843	8.824937392	8.830422983	8.530346298	8.621616042	8.455006295	8.131401454	8.235110468	8.51627791	8.78780368	8.473839867	9.066251233	8.595048333	8.050049005	8.636035416	8.638817489
ILMN_1657862	8.748163988	8.439611661	8.976603242	8.818993806	8.846189015	8.883388587	8.729359157	8.880128149	8.447159547	8.589942043	8.973973596	8.81291569	8.597299173	9.013704597	8.765396955	8.282653242	8.575892063	8.580499442	8.94111595	8.547644742	8.776596806	8.820192319	8.473259553	8.670758996	8.721675937	8.641986213	8.389227619	8.36029575	8.490163032	8.535719686	8.719531746	8.611653717	8.822609359	8.527104941	8.897731588	8.534039874	8.889568027	8.357115128	8.574813885	8.446708529	8.37411495	8.620842423	9.119388105	8.579929806	8.213815388	8.609834526	9.123527264	8.745165184	8.79886312
ILMN_1657864	8.812136938	8.310515078	8.78766598	8.250706158	8.564929856	8.165920272	8.576151742	8.378306456	9.23703735	9.01266629	8.502671786	8.336330489	8.288838572	8.485949319	8.562306985	8.644064828	8.490922257	8.092488564	8.378783181	8.88483789	8.430029001	8.260814783	8.111173423	8.487031221	8.196077216	8.277512837	8.324366342	8.086010152	8.599308058	8.376823393	8.603543225	8.535186542	8.361692907	8.527639046	8.23060848	8.451311199	8.378783181	8.729680061	8.604707328	8.646640599	8.634159651	8.281208372	8.732420766	8.819245015	8.652016451	8.45704158	8.283260662	8.463829234	7.949182335
ILMN_1657868	4.102187286	5.158343162	4.212548314	4.026717167	4.631838959	5.727529939	2.758051404	5.096828845	5.035033641	3.967776793	3.533230352	4.89057635	4.713663707	5.234726942	4.837654388	3.894099602	4.639169042	5.334963051	5.084789008	4.340728195	4.27689808	5.406726959	4.542085715	3.725402226	4.643316589	4.649859355	5.447833726	4.108110955	4.733392287	4.227872927	3.075614004	4.734156372	5.698205413	4.62701937	4.552207633	4.884531739	3.984149987	4.434265927	3.704071056	5.054318472	5.051067327	3.877889501	5.127441753	4.352097568	5.376641862	3.259980647	4.179998853	4.735860824	5.092412941
ILMN_1657871	11.45969435	9.089442038	11.09980772	11.51506894	5.905344339	7.095927698	9.913545946	8.769323648	6.699020256	11.13382317	11.88737954	11.72788058	11.54635589	6.793825538	11.85553563	9.311254554	11.72270084	11.2353484	8.301367028	5.520257751	5.460492496	11.2282284	10.7433706	9.689888909	11.44246185	12.09073462	11.63304294	11.70697876	8.174563588	11.27264918	7.932934417	5.761631185	10.52451905	7.033619688	6.104864617	11.17286054	7.213813593	10.83817784	12.02978709	7.085290205	5.900542029	7.059830162	7.382984832	7.263483068	7.288663889	11.81773309	8.123843253	11.18540248	10.87262125
ILMN_1657873	8.362225927	8.347274547	8.2519353	8.37293907	8.138268018	8.340644997	8.047390188	8.2519353	8.100931643	7.922698545	8.116668592	8.138268018	8.515832514	8.609425721	8.207223761	7.86405635	8.099877699	8.137670976	8.27799273	8.210060641	8.401270025	8.339487863	8.75410067	8.319485623	8.141202393	7.864583055	8.022495778	7.905784893	8.181151261	7.85847308	7.835015816	8.206665586	8.4181232	8.397396212	8.150626344	8.038918651	8.086207484	7.859058888	8.104283308	7.613770484	7.7419851	8.50397182	8.343702698	7.787059489	8.128299704	7.969175041	8.014599543	8.375960717	8.798605491
ILMN_1657884	6.401825884	6.572461177	7.222278902	5.938565924	5.590802803	6.419209476	6.785549296	6.671702024	6.321539966	7.262454325	6.28142111	6.424475753	6.566628889	6.351404029	7.429098955	6.639574123	6.849685874	7.00585826	6.836531172	6.881376241	6.949832375	6.252254181	6.711987208	7.318823831	6.936785565	6.68545476	6.925869032	6.504332151	6.835183162	7.005408369	6.341670048	7.43811535	7.161867063	6.43097737	6.65198339	7.011555049	6.518135551	6.878785979	7.417500159	7.562473909	7.570127245	6.835687031	7.692960187	6.727894808	7.500620991	6.282334484	5.715002392	6.884504218	6.879207745
ILMN_1657892	10.15847504	9.964920452	10.40744893	9.93317588	10.69222888	10.10449766	10.47602144	10.4774895	10.87596598	10.0408413	10.16308967	10.15503956	10.43634557	10.37022674	9.728544926	10.14300207	10.31877192	9.722738146	10.04660342	10.4334633	10.25229374	10.19385036	10.06606427	10.29673202	9.940434473	9.873113325	10.4774895	10.3963304	10.55569076	9.628071828	10.82719481	10.35831274	10.00742496	10.6873535	10.21262883	10.06154197	10.66167282	10.85984409	9.885619543	9.884491964	9.714275769	9.923512065	10.41159934	10.53101029	10.46042595	10.59403538	10.37263927	10.27735261	8.935584723
ILMN_1657893	7.015569672	6.840398265	6.982647346	6.498496704	6.287574353	6.716142887	7.128309248	7.13650735	6.924133088	7.593792477	7.022914082	6.957076234	6.973094482	6.574108482	7.027700504	7.406325026	6.543773475	6.718022623	6.957560864	7.000364381	6.942490145	7.12342586	6.85860429	6.830226727	6.7513453	6.725433317	6.90245951	6.826353839	7.112907832	6.686399456	7.191545796	6.948831046	7.324222092	6.878290841	6.881969252	6.531512373	7.12588292	6.589538566	6.660645758	7.130737236	6.536099876	6.85032681	6.880583719	6.76448118	6.844970793	6.578131527	6.941087115	6.784148666	6.835053623
ILMN_1657932	3.262010443	4.101174611	5.822366687	3.534690222	2.715206053	3.496617907	5.026708676	4.33518035	2.874319518	5.47074047	2.328112671	2.231733427	3.284134891	5.41934409	5.530861973	3.858119843	4.459754281	3.71098813	5.160981409	2.068709418	2.061660871	2.014952481	2.070949553	5.597662411	3.035375791	2.966058763	4.451788237	3.431358637	3.415622771	2.644518869	3.890345849	6.023410164	4.739476112	2.99697729	2.9055864	2.402663523	2.545360781	5.238136575	4.224561329	4.134389172	3.884865649	3.0869676	6.465050609	5.847294395	6.846751643	2.458604101	3.757416356	1.834734386	3.04946184
ILMN_1657949	8.913814168	9.082013433	8.814529037	9.619628823	9.315030038	9.166916938	8.781152608	9.203753519	8.922253195	8.685639005	9.44895668	9.128106098	8.875439881	8.73945233	9.019121611	8.912021091	9.224531985	9.163512733	9.155855491	9.192564584	9.374746506	9.20111475	9.28363888	9.207090296	9.028190853	8.780602905	9.111249745	9.434266431	9.072769153	8.878933088	9.330491038	8.637663229	9.143239286	9.437926446	9.138621054	9.253431011	9.35315591	9.506813755	9.102679955	8.627571365	8.564714015	8.938365889	9.223271153	9.241584026	9.368182161	9.294455261	8.588698513	9.44895668	9.220535417
ILMN_1657955	3.169289491	4.36577105	3.385397565	2.163076955	2.37391598	3.411910322	2.742921454	2.854610606	2.72546722	2.638254204	3.081315478	3.311312559	3.705764943	4.052214025	3.428058238	2.722046792	2.31477421	3.048325166	3.709790504	2.182743908	3.09012052	3.620998436	2.606839711	2.300278425	3.211949358	3.550738591	2.163572147	2.233232187	2.091051351	2.526864901	2.088077719	3.13768084	3.09650524	2.401836099	2.468853409	3.558828176	2.762935679	1.954202112	2.519794481	2.312206523	2.517942201	2.765210689	3.125580214	2.349049406	2.99961487	1.94116101	2.597774407	3.464426867	3.310386937
ILMN_1657968	10.13389126	10.49484007	10.58122373	9.807382548	9.491653402	9.725123444	10.25979624	9.808683502	9.474717589	10.79995337	9.900692689	9.805132231	10.0287961	10.57795797	10.30942187	10.14992687	9.675335081	9.625388932	10.26860788	10.56801953	10.31349387	9.851344807	9.664787485	10.08043415	10.1567013	9.910658558	9.945960609	9.897317075	10.05388601	10.25322108	9.958270713	10.36979667	10.03942097	9.8168507	9.763895272	10.00386593	10.07328735	10.25850712	9.866862974	10.39098181	10.2970891	9.668567582	10.50807267	10.38367682	10.28114498	9.776083177	10.30657776	9.802940886	9.865668411
ILMN_1657977	10.08107914	10.23696747	9.730909811	10.15220453	10.10762084	9.932136668	10.63114779	10.18996318	9.214571719	10.23361394	10.23808517	9.661723162	10.27282416	8.750849308	9.498742942	9.997235867	9.959154642	9.392452323	9.700341573	10.68022811	10.326097	10.11786754	10.62024108	10.23022819	10.29024747	10.01346841	10.36379634	9.625056565	9.995317153	10.18550112	10.45665272	10.39603231	9.833072886	10.03036813	10.38342685	9.867932477	10.19432128	10.00695727	10.42571183	9.817836586	10.14528631	8.895725227	10.46760127	9.988880421	10.0842527	10.49237279	9.073153579	10.24863831	9.564130939
ILMN_1657983	9.266906624	9.687661502	9.815919764	9.56374043	9.23066768	9.204885142	8.994737304	9.238672772	9.445498184	9.373199048	9.401672559	9.266906624	9.602547333	9.3353596	9.237363689	9.267719059	9.454547178	8.957532938	9.834682159	9.654062499	9.817871504	9.547906872	9.278029189	9.436201426	9.541060027	9.332456862	9.356835841	9.350888327	9.197266295	9.277328356	9.378281677	9.638742651	9.525858985	9.305143178	9.395768496	9.672546101	9.117629962	9.590408494	9.634548693	9.381858989	9.627803173	9.120724328	9.821666003	9.654062499	9.77175036	9.280121375	9.660985778	9.328947802	9.589735179
ILMN_1657993	7.635327824	7.735387765	7.059773141	7.639623786	8.020140513	8.067051348	7.187626136	7.874109101	8.110518247	7.170501413	7.462494273	7.495246	7.975818314	8.332863654	7.528162739	7.914310316	7.987850115	8.065165743	6.703488837	7.308602338	7.522080569	7.578080377	7.41242417	7.398354671	7.801875539	7.923269217	7.845005886	7.901535398	7.939227105	7.464809855	8.076332523	7.786875163	7.859562314	7.935522669	7.552142389	7.424885008	8.335815825	7.791501207	7.616399644	7.531326555	7.963791481	8.023016825	7.696810484	7.924739747	7.630687451	8.045306557	8.322536942	7.778107923	7.639623786
ILMN_1658015	6.305164075	6.070278473	6.288853742	6.993169398	6.936510012	7.210306554	7.231871383	7.348489088	6.364294819	5.494997476	6.985914897	6.899823162	6.673030819	6.643731073	7.09580469	6.94390547	7.769498169	7.71406344	7.221325305	6.873331837	6.566059551	7.255457329	7.357553609	7.935177073	6.528477369	6.344104258	7.320090463	7.11288324	6.773259689	6.135951626	7.237531584	5.82503629	5.993091204	6.921872249	7.326125465	7.215527905	7.57817788	7.574116638	7.344832402	4.769740769	5.883923016	7.643732849	7.223146263	6.862903623	7.184731062	7.164190771	6.654965095	6.904626161	6.800095703
ILMN_1658016	6.034498692	6.642969192	5.571095808	6.21467786	5.588619637	6.235307022	5.240883457	6.057862029	5.454901545	6.106890926	5.916211047	5.506676119	6.819565946	6.172504341	5.291344822	6.712571438	5.345487947	5.287551985	5.978936867	5.864088545	6.151630106	6.49388511	6.186024238	6.121946279	6.568924395	6.04661971	5.745177501	5.700997993	6.079289562	6.54107745	4.907596961	6.714562058	5.573418128	5.796507735	6.439581063	6.302310774	6.035571333	5.521123229	5.987698123	6.066255983	6.542657224	6.067350613	6.060744185	5.718768007	6.128978005	6.212101354	6.221707371	5.821699737	6.715045615
ILMN_1658053	9.283154199	9.408525176	9.427780466	8.974220102	8.378177463	8.828293125	9.00642821	8.875112664	8.926896023	9.683350286	9.104651379	9.32801606	9.225129195	8.674677393	9.010898755	8.657389394	8.77363606	8.788270593	9.195269252	9.383664667	8.976714439	9.03894253	9.066794238	9.086165806	8.919351769	9.086165806	8.625941558	8.804827986	8.889789814	9.505634139	8.642539941	9.600197628	9.185201932	8.949965149	9.325826255	9.308320663	8.684083351	8.793367095	9.393337941	9.496957734	9.447636795	8.527988396	9.444172194	9.023240565	9.361117599	8.793991315	8.051360312	8.847765057	9.190440727
ILMN_1658071	3.613068614	3.243764832	2.090376887	5.432045402	3.510011576	4.052964887	3.431393476	3.508286189	3.094355053	1.940864413	3.906752304	2.987383367	2.36723179	2.155259809	3.208155962	4.008604268	4.620928684	3.659912858	2.210745427	2.224072422	2.918454991	3.177752373	4.050876275	4.302247502	4.599327164	3.458161332	3.186282583	2.977325717	3.794987159	2.31836866	3.433478535	2.121293193	3.750551692	4.360161072	2.44749218	3.242932185	3.717013835	3.220795287	2.563675131	2.610448759	3.420962617	3.408943613	2.345285087	1.807654201	2.63227221	4.699799036	3.025209587	3.608100315	2.838861571
ILMN_1658080	8.201096365	7.936207387	7.96113087	7.997778583	7.738737942	8.160847576	7.659340843	8.142009971	8.255856137	7.4511064	8.066179574	8.250768445	8.293775048	7.518119715	8.002672161	7.700132484	7.067451978	7.979895806	7.151902613	8.19329145	8.222069238	8.525244205	8.534492207	6.477846831	7.972916947	7.78603141	7.177669355	7.664360515	8.299314616	7.909967627	7.299590856	7.449369804	7.787796703	7.693459139	8.176510076	8.494345969	7.497280744	7.053327469	7.234093574	8.265808907	7.932159306	8.323172936	7.000636443	6.928037732	6.191643755	7.74721539	7.655887994	8.43270941	8.616340051
ILMN_1658083	4.754508431	4.717284421	3.388633485	4.506616112	4.647667855	5.209561673	3.40927567	5.038969418	5.199460372	4.622444318	4.706064266	4.837085027	4.416180004	4.61550507	4.583409483	4.523965622	5.027464721	4.870756402	4.667867654	3.467121018	2.785923722	4.416989139	3.280264599	4.503495539	5.042284885	4.761324174	4.90760706	4.634981495	4.822655307	4.929072846	4.513010173	3.429543759	4.18564742	4.869357809	4.449685608	4.457193032	4.697605954	4.422542261	4.505067266	4.440619797	4.64044866	5.129064414	4.113346718	3.979917319	3.989164244	4.5527485	5.25963184	4.621551845	4.731675674
ILMN_1658094	1.966926079	3.286830946	1.963342243	5.972266427	5.120137525	2.557949413	3.255439769	3.930863466	3.531986054	1.9725961	3.611024611	1.974869116	2.92590181	3.763369027	1.934184944	3.772257664	4.277432886	3.415292208	2.539111066	3.751325594	5.111486003	3.340515798	4.975139142	5.494522176	3.013516023	3.320295289	3.061342509	3.828475089	2.996529881	5.437196682	3.170295695	3.084541615	2.434791474	4.221805926	3.469742551	3.627650273	4.534053455	4.981597522	2.445391891	1.863855842	2.736362039	5.338140397	2.47206365	3.348703909	3.2074051	4.731324592	4.437935469	5.24014341	3.015064844
ILMN_1658104	2.326797043	2.27052026	3.111276289	2.988237508	3.426534286	3.884693259	2.43478314	3.724229946	3.712719355	2.039887256	2.676893542	3.061478418	2.928401091	3.439528227	2.600755813	3.501362705	3.858229277	3.235133201	4.221161823	3.13378079	3.713695435	3.043195543	3.464113322	3.546324929	3.180105746	2.640785459	2.926802876	2.666290069	3.227692097	2.2912855	3.492128619	2.714879939	2.834607447	3.172871192	3.350381364	3.124551287	3.483888204	3.427588162	2.095332201	2.124440535	2.727580286	3.311135443	3.816508946	2.712821409	3.097878468	3.393426583	2.999542299	3.637594246	3.859101324
ILMN_1658121	9.231344381	8.826749867	9.230088889	8.307849811	8.775691091	8.529654171	9.208511092	8.818681454	10.04797743	9.885343117	9.480975805	8.738479216	8.290944608	8.839256468	8.972781159	9.372617425	9.258497865	8.881459349	9.205134629	9.428997814	9.154586535	8.320400517	8.514513831	8.858748746	9.428251319	9.217289953	9.138420695	8.894040726	9.224792164	9.28599085	9.444039374	9.347846709	8.807313332	8.912574009	9.09353616	8.545872165	9.376188071	9.045433188	8.833319412	9.551844908	9.83405615	8.818681454	9.374031219	9.67878239	9.051080335	9.047842338	8.940235573	8.781436427	7.666564862
ILMN_1658143	3.072190512	2.537876396	2.154867145	3.617101973	3.0660311	3.046951236	1.606894127	3.221315271	3.438700274	2.7364969	4.354465948	3.309142851	4.091705948	3.322639304	2.515334406	2.486521449	3.200494157	3.341012403	4.441290158	2.449019143	3.461398619	3.74060516	2.958782984	3.300603511	3.510510503	4.056673781	3.087059704	3.860508491	3.257864626	2.244821435	3.288370606	3.485780707	3.934718049	3.420174477	3.156238708	4.094310423	2.763194831	4.079054441	3.405143059	2.001740922	2.884051088	2.366130608	2.92583432	3.264551227	3.184879895	3.350045085	4.998365726	3.421069985	4.168694558
ILMN_1658144	6.527821512	6.492454073	6.238044635	6.264653308	6.433734592	6.652041699	6.73202905	6.775118623	6.596925895	6.127732884	6.587499053	6.579818685	6.810703562	6.28024703	6.596925895	6.460670006	6.164791047	6.7138662	6.552587434	6.649695654	6.748910536	7.070152822	6.94052772	6.26044763	6.807769966	6.654923203	6.231677343	6.316621904	6.489846754	6.623285275	6.803226932	6.933043533	6.509972451	6.678771464	6.610189029	6.880075019	6.512562363	6.206265565	6.596007767	6.556116321	6.633738184	6.146733492	6.456658319	6.733621857	6.779037839	6.355157135	6.674926518	6.774669575	6.845544328
ILMN_1658182	7.387795407	7.233827285	6.783339265	8.12669689	8.212372226	8.24077441	7.314896938	7.934589439	7.515715485	6.933705541	7.353487236	7.692929905	7.53887609	8.055930649	7.277071823	7.840011093	8.336028938	8.370584417	7.643636409	7.572501505	7.68377472	7.834133398	7.862424403	7.779558435	7.528536474	7.530792851	8.061192086	8.28009129	7.627716283	7.249486013	7.72720364	6.823527468	7.536022006	7.48264114	7.834133398	7.965839357	8.330603148	7.400069195	7.778116362	6.134996585	6.886084392	8.267638996	7.330945009	7.205120168	7.736527886	8.081541399	8.080652974	7.765210145	7.736527886
ILMN_1658207	3.17890232	3.499263873	2.626286946	2.406003203	2.62303692	2.472432914	2.627372654	2.31303611	2.924473869	2.516794058	2.769229671	2.517290598	3.016001116	2.018858014	2.194035907	2.67181218	2.549222465	2.847974857	2.078329226	3.200731644	2.289501547	2.209121969	2.124926275	2.704423298	2.518306619	2.456889135	2.589299548	2.651508055	2.868341292	2.508003942	2.716780641	2.578735735	2.507481998	2.020701882	2.063789972	2.408852852	2.717379604	2.408363606	2.72704815	2.349608287	2.393151717	1.711712058	2.789175875	2.428893536	2.681035745	2.481664629	1.914811967	2.306289713	2.391415261
ILMN_1658231	3.282228135	2.503789681	3.808399329	2.161896315	2.448350687	1.877968699	3.046304504	1.984888594	4.461546816	3.129631608	1.617875224	2.689633954	2.722698707	2.465478612	2.619198698	2.788009255	2.189361533	2.54420928	2.506899648	2.530451741	2.497158861	2.638041695	2.475163024	2.091581406	2.767263267	3.175994278	3.20984379	2.714492539	2.514765703	2.167177399	2.321780139	3.041651085	1.864746515	2.807982124	2.54045849	2.435237469	2.841863405	2.332611328	2.815091846	2.920048153	2.291182972	1.776932657	3.009211351	3.032962341	3.066075199	3.229518521	2.129731406	2.177156495	1.781956858
ILMN_1658243	4.216915889	5.065777072	5.688370765	4.09105617	4.357178258	4.189501478	5.397756707	4.012587506	4.745855856	3.672061416	4.22128827	4.007294745	4.571422785	4.426532642	5.184064304	4.752507221	4.414650981	4.505711076	4.485293737	4.264688034	4.509044684	4.481855391	4.198827209	4.702803992	4.818695858	4.829887481	4.987301542	4.5073979	4.481117056	3.708406118	5.036437835	5.054147544	4.355603187	4.162194862	4.661817784	4.102708944	4.477090407	5.362030747	5.487307793	5.432099251	5.646375708	4.442342203	4.626451864	4.589172254	5.135199749	4.154382717	4.410444247	4.404955796	4.422970552
ILMN_1658247	5.489274806	8.223066792	9.808441253	9.156236974	5.901879924	6.784024775	8.642071298	6.713129119	6.327350152	9.067914787	10.50405823	10.0471737	9.312903814	6.206568362	8.892696098	7.460890769	9.760744888	8.598128516	3.466733128	7.77179766	7.585884292	9.623758557	8.795787625	4.635429084	9.232602748	8.822983584	9.613590031	5.29553574	7.248967237	8.603774491	7.615941658	6.658179342	8.72680088	3.464867233	7.9088199	5.301008356	7.226813194	5.679434512	10.47749694	3.340921632	6.321222477	6.059606185	6.716056731	6.552746649	6.994618072	5.39849497	6.405085781	8.443896043	9.597098385
ILMN_1658259	8.324321328	7.963146477	7.953189038	8.314467054	8.211657743	7.969636729	8.336091261	8.037140071	8.119411386	8.165959932	8.7871778	8.418286392	8.132635389	8.191510242	8.174602541	7.713507775	8.090566487	8.281579723	8.521389267	8.367740194	8.387547453	8.450816584	8.277880908	8.403350696	8.463810136	8.541204072	8.044252841	8.190038219	7.81484082	8.69527534	7.968002623	8.375124697	7.872780838	8.159428277	8.422410293	8.45772934	7.983671279	8.225811092	8.265329952	8.468407419	8.520338033	7.958626572	8.503556193	8.272037703	8.392315427	8.103211745	8.424617752	8.21630887	8.616779111
ILMN_1658261	3.657197508	2.773930259	3.178103304	3.429378783	2.194279116	2.733300772	2.603453994	2.47052148	1.775239839	4.231718513	2.578787101	2.561249594	2.782388567	2.424853055	3.415998551	2.758036438	2.629388335	3.824699355	2.659532442	2.671676301	2.384889793	2.50261352	2.000646515	2.414114257	3.151213428	3.044429799	3.164581935	2.75348763	3.381986636	2.464604985	2.55708299	2.524628924	2.846988801	2.943394412	2.212800455	3.635604766	3.252070187	2.263738924	3.035977567	3.354413751	3.659052418	3.284659023	2.712902384	1.937882054	3.064022117	2.90470116	1.9099551	2.525144874	3.064022117
ILMN_1658271	2.302016308	2.767157026	2.739530384	3.251240888	2.869308984	2.84412703	3.447938405	2.960736558	3.110691778	4.465278589	3.080345325	2.560856156	2.539781954	3.125046571	3.805924206	4.087485224	3.209846264	2.973425152	3.25412784	3.302402471	2.298335251	3.392179335	2.49627558	3.374342856	3.214406999	2.732899874	3.351767197	2.881331619	2.661180378	3.100994643	3.098194106	2.630360575	3.05185558	3.194697128	2.900775806	3.056400387	3.087519832	2.405517536	2.594979067	2.484150411	3.830353522	2.954526765	3.687823735	2.095466175	3.547396286	2.237267121	2.731402458	2.541733746	2.743242118
ILMN_1658283	10.37051141	11.01057725	10.55792889	12.03764213	13.24726762	11.71949896	11.27442123	11.36976757	10.67925885	10.16379254	11.85097472	11.83436665	10.06553449	10.25273966	11.13720338	9.784302476	11.97075722	12.25854223	11.66885285	11.92085263	12.44114996	12.0450832	12.32749271	12.58605402	12.52747415	12.25854223	11.62402452	11.87843171	10.62420349	12.40968145	11.33116041	11.52251568	10.24469904	11.47363157	12.2738634	12.39960613	11.08863251	12.14958579	11.65961258	11.10492532	12.17139054	12.1113789	12.01937425	10.71939182	11.94537737	10.93102793	12.13885469	11.78715955	11.5375889
ILMN_1658289	9.080632391	8.979532158	8.943161273	9.236393204	8.583068122	9.012240181	8.800806553	8.676445523	8.551569402	8.88461608	8.566647743	8.785131885	9.101296628	8.552761379	8.689155512	8.850583352	8.056130637	8.668698294	8.962879404	8.741875737	8.989588293	8.973901715	9.295255603	8.70556676	8.936754343	8.794312501	8.345240961	8.467929691	8.58727632	8.833494852	7.616923826	9.235712937	9.045897304	8.668002362	8.639984513	9.212607298	8.328448308	8.287951689	8.803445666	8.752149623	8.882079066	8.469085748	9.043783527	8.403737692	8.96416738	8.318973588	7.520617243	8.741259867	9.502946797
ILMN_1658290	7.588135793	8.157129492	7.855838089	7.575013646	7.754299696	7.262771591	8.001243946	7.340749912	7.619670815	8.545376249	7.728349485	7.178951108	7.857334255	7.695306478	7.731432074	7.441784881	7.772947067	7.274905462	7.816910411	8.098357436	7.951295786	7.312524551	7.556663337	8.273707826	6.876850739	7.37435995	7.360928773	7.735650653	7.630951841	7.443195217	7.608376215	7.790358102	7.705768223	7.60629428	7.475907929	7.287143856	7.737711533	7.547444495	7.593264271	7.587604249	7.501781592	7.762622585	7.870857322	7.391401101	7.611405696	7.571298249	7.434874977	7.334769035	7.213884261
ILMN_1658302	4.390958809	4.657749654	5.660644587	5.173585597	5.006756885	4.325217417	5.248025669	5.651478121	5.431740578	4.918438415	5.343416015	5.689719965	5.836890896	5.676608091	5.761236205	5.996568919	5.733809451	5.996568919	6.106165599	5.212891496	5.795238076	5.746560174	5.888852793	6.207628243	5.948481048	5.673023392	6.110493798	5.530179091	5.854122989	4.789620828	6.14645429	5.905025322	5.372030402	4.904787516	5.987646786	5.429780171	6.081172549	5.730812228	5.664795412	5.303146208	5.665423415	5.597499679	5.81319968	5.92419088	6.059438629	5.726012087	4.030960971	5.868132704	6.121071023
ILMN_1658310	2.821719179	3.044328281	2.114234016	1.836150757	2.565152756	2.272909531	3.405406344	2.434837405	3.023581021	2.369730141	2.600476306	2.22230986	2.06725357	2.131223265	2.436025397	3.337230905	2.238248048	2.04678651	1.775366865	2.450370122	1.721091254	2.044838341	2.294092525	2.256022712	1.969987066	1.868500712	2.313148129	2.301408631	2.8960975	2.618460765	3.480737859	2.143807508	1.65894695	2.149782321	2.576927274	1.611741054	2.525148677	2.497355897	2.539449005	2.636222144	2.697595447	2.607221839	1.864730822	2.69608497	2.68188013	3.060769267	2.417984755	2.228840971	1.651867568
ILMN_1658327	8.25910884	7.771599489	8.277932789	7.918346898	8.196501157	7.382612799	8.492697917	8.230956159	7.989796904	7.836632329	8.315672294	7.966464228	7.777361209	7.285375591	7.895692822	8.273281077	8.048563404	7.766680354	7.833399046	7.855530455	7.990383579	7.543789945	8.224673658	7.590476078	8.07382139	7.992605728	8.202389428	8.140839811	8.096141903	8.131518253	8.197623645	7.896227146	7.930669809	8.302764227	7.026791618	8.195235183	7.856133118	8.056214852	8.105435888	8.274456668	7.860851241	7.895692822	7.50993286	8.110972535	7.942942178	8.51784425	7.65816521	8.340216591	7.769968905
ILMN_1658337	8.035427625	8.345053108	8.577068421	8.077054583	8.415111315	7.851987969	7.580650839	8.1463771	6.186887929	7.894398648	8.449056962	8.331880204	8.625719061	8.872100691	7.376690845	7.662352769	7.79947647	7.458502775	9.024963267	8.500909293	8.402386602	8.627488474	7.935214406	8.164911959	6.748218643	7.864549191	7.996918906	8.23649036	8.033228091	7.6541286	8.262435586	7.69917826	8.634501843	7.961729151	8.343442189	8.356355976	8.171370073	8.813667917	8.365494294	8.061133779	7.687270649	7.804663589	8.708362005	9.009782856	8.683874036	8.619022046	8.588741554	7.697682077	8.327317524
ILMN_1658351	8.343229408	9.619232652	9.290909112	8.3961421	8.691146003	9.066147227	9.195897622	8.280792277	9.057088141	9.741476477	9.297399349	8.580106146	8.629664185	9.503021369	9.855530835	8.585024767	9.000444033	9.018736243	9.268364142	9.826715872	9.411368605	8.762650132	8.903490983	9.823848902	9.000444033	8.759548139	9.191543315	9.095858255	9.051248513	8.950059644	8.713502252	9.624131479	8.912821575	9.137592057	8.991353876	8.774700147	8.641638551	9.244083843	8.449867593	8.738073243	8.554671752	9.036106451	9.935534482	8.655617209	9.51420534	8.425132056	8.491924473	8.816096422	8.981933321
ILMN_1658369	2.158196412	1.952908176	3.09825734	2.054209657	2.348583635	2.308893877	2.348038347	2.468198937	2.044215078	1.978164648	1.826167855	1.811364565	2.486315525	1.635938348	2.18176312	1.858609957	1.749028887	2.35117436	2.53136601	2.157286429	2.653169772	2.688046079	2.147449911	2.547369052	2.261422729	2.233572508	2.217649003	1.889835995	2.264862378	2.084297402	1.887449954	2.182689146	1.802719811	1.826712584	2.040125619	2.106998315	1.865814774	1.876027593	1.761334307	1.937007125	1.672293972	2.231619571	2.950014038	2.410018592	1.969884088	2.114111788	2.165954405	2.262845288	2.293175809
ILMN_1658373	7.213133502	6.556745841	6.40027407	7.015826297	6.695133215	7.068783422	6.442058728	7.068783422	7.374983161	6.868197105	6.336026537	7.013429897	7.041191286	6.836478953	7.077772225	6.995428851	6.569768176	7.396821276	6.896803326	6.887415671	6.940168737	7.070277119	6.636112963	6.401998929	6.427395273	6.45730821	6.891589856	6.944805121	7.347518462	6.572077312	6.62284387	6.51104866	7.310057737	6.833819397	6.506067887	6.737759984	6.91787479	6.246864855	7.054886794	6.295631672	6.0186044	6.622329344	6.648772664	6.48285769	6.446708642	6.518133702	6.382833608	7.047605852	7.367668753
ILMN_1658383	9.001445959	8.87228369	9.731888496	9.109330581	9.989643183	8.255913557	9.184004955	8.919325198	3.772824973	8.960858681	9.1040743	8.512984677	9.122760166	8.759986307	8.506612143	8.729706217	9.203997899	8.04869634	9.097247554	8.827658359	8.870506285	8.768241877	9.218341336	8.687703761	8.000924275	9.051670093	8.933565941	9.139074761	8.807697743	8.874049071	9.124109196	8.694792963	9.010380099	8.604069037	9.672252391	9.039587601	8.395162435	10.14873803	9.587968161	9.707089731	8.796616305	8.595903763	9.529028806	9.826537009	8.782019338	9.244060162	8.510602985	9.476453691	8.033084618
ILMN_1658399	9.053833765	10.57513154	9.345134567	11.23883819	9.797162723	9.843313068	10.61671423	10.10943064	8.803843466	8.854547514	9.9524365	8.756014297	9.794146593	9.933514128	8.773232663	10.52137802	8.664413163	8.727095833	9.391396381	9.602109197	9.847342429	9.83568178	9.94823839	9.836671867	10.23372397	9.648975659	8.089554663	10.04228031	8.964805228	9.821448954	8.354934537	9.555837048	9.27300801	9.676908298	9.79623025	8.791317201	9.111942534	9.37691647	10.42709759	8.760683487	9.632262813	10.80605909	9.34583658	9.262093225	10.04706497	9.91356904	9.193175086	9.137186083	11.18961701
ILMN_1658411	9.716243552	9.632505069	9.747069012	9.078616046	9.195933028	9.132530806	9.466435387	9.11179524	9.714581535	9.760121555	8.960233599	9.300945022	9.665556753	9.647335068	9.490677556	9.72605854	8.931353881	9.509146716	9.141959406	9.605170687	9.60086167	9.278312585	9.234531584	8.78264166	9.75326465	9.445353673	9.149680719	9.04072537	9.551284381	9.546357164	9.121813817	9.732163547	9.549964844	9.402773358	9.10387291	9.32038853	9.452072565	8.969989878	9.124768017	9.844363898	9.801426035	9.144232925	9.421350296	9.366109142	9.074781115	9.099271044	9.446778259	9.031830315	9.390408103
ILMN_1658416	7.391690006	7.77434482	7.742356253	8.397381123	9.107361382	7.429170797	7.765434152	7.519923217	6.789192281	6.938567145	8.275479942	8.214835006	7.090285369	6.3518557	7.166227662	6.276107861	8.084618971	8.352683482	7.60920809	7.699036428	8.241155419	8.275479942	8.466688442	9.061696635	9.228359483	9.232060873	7.650102422	8.093756226	6.688918546	9.295509126	7.600221971	8.626354013	6.525570118	7.418376545	8.335107834	8.756584951	7.179851813	8.059670377	8.356585449	8.599023279	9.003066933	7.95543323	7.820410949	7.161853682	8.30741486	7.676351737	7.778395971	7.689375548	7.922451679
ILMN_1658420	4.592484552	4.566868685	4.659765794	4.327072756	4.264345778	3.749871897	4.848783689	4.112036692	4.011867856	4.844379766	3.812263875	4.268978713	4.385364902	4.953546016	4.097442277	4.041833363	4.645619759	4.189029778	4.706947388	4.653952969	4.719359217	4.509649025	4.931392803	4.899994112	3.77007127	4.083430275	4.69262841	4.568848092	4.2300562	4.730780175	4.271916837	4.564189203	4.430852122	3.49042883	4.40489654	4.13644289	3.889168432	4.851231343	4.006901409	4.36433031	4.345072052	3.173097307	4.410452573	4.432952716	4.862683166	4.169755835	3.492888864	4.265152656	3.552636007
ILMN_1658425	5.956255746	5.858303175	6.367367099	5.435133146	5.138768975	5.702272937	5.836676427	5.787016202	6.430955873	6.489833251	6.0753749	5.800881939	5.819127347	5.968510462	5.770757811	5.975854117	5.374929604	5.718317364	5.567630463	6.280974411	6.15922523	5.689481179	5.735692948	5.775183467	5.798026193	5.546973183	5.419295351	5.311977901	5.684690295	6.050865687	5.580265118	6.180950117	5.984128735	5.876682192	5.686530922	5.802576652	5.88629418	5.431691112	5.52686038	5.828551955	6.248480192	5.182174245	6.402812666	5.588072554	5.472422132	5.831904789	5.436343169	5.682996671	6.066524391
ILMN_1658437	9.903052348	10.34599079	10.02304581	9.903052348	10.3146323	10.03889031	10.66513013	10.39348524	10.2733149	10.35195652	9.735161853	9.905385599	10.04628666	9.321694307	9.702776928	10.41240605	10.09778358	9.957968154	10.0182922	10.22634764	9.906512795	9.874745487	10.14822797	9.646658278	9.981648827	9.821183175	10.0632379	10.22784553	10.33037372	10.38733883	10.42464482	10.28112588	10.13696921	10.38130927	10.25088945	10.12519918	10.37397875	10.19820615	10.04871224	10.45061381	10.06936593	10.14701374	9.927083579	10.14192672	10.16707228	10.52084817	9.046273933	10.01729192	9.479866226
ILMN_1658439	4.793066819	4.690458903	5.0607591	5.27229927	5.801038141	5.196284415	4.547146784	5.543213639	3.731566716	3.291944534	5.403033041	4.74638359	4.61073363	3.964802116	4.655288249	4.672835873	5.046830692	5.125241246	5.586420566	4.787239079	5.020257391	5.415926173	5.736038391	5.720322107	4.266603838	4.798260642	4.504194408	4.951932708	4.772775786	4.744950217	4.855284378	5.006085211	5.36490096	5.124093258	5.66980965	5.244195066	4.601041517	6.032205474	5.282698918	4.6829091	4.254496896	5.021561085	5.217928012	5.048201324	5.653089301	5.611814297	5.203429878	5.600140346	5.236003157
ILMN_1658464	10.6631129	10.77230437	9.919128003	11.00497272	10.98157514	11.25620646	10.32570192	10.77641001	10.31354334	10.52989207	10.6631129	10.6831093	10.38900051	10.58249135	11.10638571	10.41358608	10.60702881	11.26774576	10.57295721	10.37276687	10.31667016	10.6631129	10.8582667	10.55900645	10.58373396	10.61370917	10.58485377	10.80033325	10.65782615	10.5404699	10.0443479	9.991931308	10.45761594	10.57178825	10.62774547	10.54795587	10.61096136	10.19490523	10.5128031	10.07416581	10.2275909	10.74445602	10.39674709	10.0522107	10.21551781	10.53814174	10.51896571	10.76020701	11.08749438
ILMN_1658469	3.902431957	4.004765253	3.130834656	4.296977338	3.748727358	3.953121877	4.192543396	4.040735126	4.248668713	4.052780234	4.048762228	4.144026389	3.740631003	3.40693173	4.380977293	3.084857889	4.690697292	3.948110767	4.342598821	4.360330404	4.033111365	4.321937479	4.837732202	4.744016209	4.598891924	3.933002924	3.791129918	3.877876529	3.054517843	4.526363631	3.39752377	4.443529903	4.1251521	4.069283206	4.185740601	4.79974872	3.997540888	3.730037101	4.045495051	3.722064589	4.234371125	3.676382457	5.067685868	3.917757499	4.862055388	3.225050938	2.307170652	3.6938963	4.366447742
ILMN_1658472	8.332675466	8.837797484	9.149782867	8.390452636	8.120557492	8.444362031	8.394891557	8.489081512	9.335268348	8.45065768	8.592309528	8.619773693	8.520847186	8.408575602	8.364993979	8.800560844	8.226163484	7.973799676	8.654802803	8.785860005	8.940233417	8.100299933	8.608555787	8.029342086	8.686009372	8.303890561	8.098166431	8.121620806	8.486439878	8.244524122	8.475707019	8.756031084	8.701622943	8.735603348	8.551431851	8.49372882	8.295398162	8.372269275	8.019295655	8.717642029	8.07892163	8.668882436	8.860841106	8.747935531	8.680716651	8.516823264	7.824248076	8.794545894	9.022849554
ILMN_1658486	8.633685184	8.767066189	7.685408029	8.965402781	8.304290218	8.65106524	8.458597202	8.658908617	7.744538478	8.251585711	8.696333494	8.431698048	8.543384028	7.507675312	8.464941288	7.983208439	8.339910489	8.389461625	8.722615465	8.517475303	8.735117665	8.6900157	8.902536401	8.480713775	8.416980106	8.471574176	7.91014431	8.554051956	8.294385672	8.805301832	7.969159717	8.482935	8.555769593	8.288260201	8.847389501	8.414757967	8.3363464	8.302540388	8.489556042	8.20407211	7.799328689	8.607408289	8.956904966	7.928605522	8.416428457	8.466687157	7.2059437	8.793012221	9.004614222
ILMN_1658494	10.10044345	11.26751398	10.89842824	10.32421388	9.985393581	10.94149033	9.695740988	10.3443227	10.19296434	10.82790888	9.556233434	10.41507004	10.64256902	10.84429612	10.60307033	9.969695735	10.55221671	10.54619824	10.80490998	11.04503194	10.45507778	10.70454037	10.63776843	10.5056074	10.07384475	10.08466699	10.60482659	10.29667652	10.68010329	9.704296645	9.366329899	10.4535156	10.89268761	10.63140122	10.58885233	10.70110246	10.30615501	10.03376011	9.595229783	9.83863556	10.31714275	10.71680343	11.04503194	10.19683267	11.28244229	9.540214272	9.582314095	10.44013068	10.54928319
ILMN_1658504	6.421417893	6.021444886	6.686174809	6.229359536	5.683194083	6.509916829	6.812587119	6.212363917	6.356276409	6.148427598	6.434735443	6.571827896	5.991845957	6.141821322	6.457003113	6.272988428	5.659524992	6.260336263	6.286829076	6.190923788	6.270327827	6.4831499	6.376117462	6.314100699	6.139634945	6.139059887	5.955584682	5.620450472	6.397284324	5.318814279	6.938202809	6.19150649	6.347307926	6.273525014	6.263550597	6.160891057	6.578170112	5.803196632	5.715072986	6.445543739	6.042093337	6.019733397	5.850413972	5.866460831	6.12324634	6.321614124	7.033107602	6.163127456	6.274522046
ILMN_1658526	6.294259396	6.207240361	6.311887199	6.741470651	6.839771534	6.879334534	5.971418288	6.945535397	7.081185605	5.844745198	6.687621001	6.61833668	6.635415629	6.633127981	6.423121657	6.05009276	6.285030064	6.59266321	7.203155197	6.79117225	6.977728716	7.04777631	6.740977459	6.85604859	6.031309357	6.085639204	6.599277791	6.651028918	6.723898824	5.90812871	6.421657181	6.207240361	6.61979662	6.711238433	6.906900435	6.945535397	6.472024243	6.824814796	6.536279115	5.248758721	5.831832508	6.346825956	6.935645347	6.881256412	6.793434191	6.415836792	6.827030742	7.147100744	6.711238433
ILMN_1658576	1.351187045	2.825334332	1.556278075	1.587531017	1.573916366	1.966233637	2.434485287	1.201316756	1.890885674	4.844796413	1.461620756	2.229143989	2.743694655	3.099692181	1.610820143	1.636224989	3.312362676	1.476589774	2.492123974	3.700263641	2.968187621	1.314604209	1.336686944	1.4748664	1.482288112	1.541805005	2.117332029	1.559923703	1.626074116	1.594061762	3.185752283	2.291565106	1.669713134	1.842009121	1.895484603	1.78716109	2.592655661	1.346270824	1.783648765	2.132578991	1.987736202	1.552524144	1.991973031	1.523200788	1.750871484	1.295934331	1.643280462	1.665474456	1.860851637
ILMN_1658579	6.408802573	5.042847697	5.485165495	6.419045187	6.872089778	5.991705795	6.495104338	6.964790734	3.429741878	5.859685444	6.649103921	7.027763946	6.944606926	4.423774074	5.538211573	6.57221722	5.960116088	5.746692429	5.542741786	7.499357015	6.89306473	7.076369954	7.095827108	4.596288353	5.400755917	5.858679176	5.645863893	6.630785022	6.6173635	5.848649562	6.239375348	3.93364345	5.712408728	7.066956773	6.912643802	7.403840054	6.28281321	6.583732416	6.795454245	6.426004132	5.45319212	6.467520748	4.669489917	5.651340766	3.574988212	6.935973628	5.011449926	7.429932264	6.519566796
ILMN_1658607	5.152997852	4.605169945	4.982046052	6.139716768	5.498720284	5.266897981	5.115494176	5.83823934	4.696493488	4.57715972	5.739784562	5.255022191	5.241279676	4.568098558	5.75567408	6.22715946	6.567835065	5.521033659	5.590823682	4.670228002	5.031649374	5.506059404	5.696122406	5.954315945	5.242527683	5.394867521	5.938735837	5.409525398	5.811042224	4.645745126	6.162710362	4.432008505	6.195377066	5.40690018	5.380867936	6.094874647	4.778195366	6.120940306	6.555473517	4.50260162	4.583752261	5.747991226	4.927568632	5.125063372	5.794005441	5.804771214	5.397283502	5.734496621	5.546319498
ILMN_1658624	10.74696561	12.17966489	11.26881184	10.54120906	10.38437042	11.02961209	11.41850084	10.00042458	8.901029286	11.97403689	11.564961	10.74549684	11.22320095	12.6338468	12.35777436	11.21286149	11.2754878	11.11406711	11.57291406	11.84508486	11.64908032	10.41409053	10.68054902	11.43514475	10.97330622	11.18517607	11.62074334	11.46469793	11.26881184	10.62859111	10.73120135	11.9625041	11.39933802	10.74058066	10.39386903	10.60727766	11.4256167	11.21078365	10.38069361	10.95182161	10.35865346	11.22725422	12.2385704	11.12798966	11.25030117	10.48624201	11.77827487	10.65061768	10.99383343
ILMN_1658628	2.620124276	2.848500875	1.757424408	3.294846322	3.621730191	1.704352766	3.111922512	2.524599724	2.386913364	1.938770288	3.125205354	3.221174031	1.934051885	1.789729108	2.11214634	2.20913434	2.174080985	2.622694613	2.274830969	2.921367022	3.211177481	2.776437287	4.162623603	5.48466123	2.767854853	3.105102096	2.108029089	2.906716247	1.684056804	3.594156812	1.827176189	3.200348508	2.148835579	2.663151497	3.560464376	3.87231035	2.337608839	2.290327098	3.222979416	2.745980588	2.557865287	2.322120663	2.579877281	2.157804425	3.593202502	2.437721671	1.980737843	2.835085431	3.654104891
ILMN_1658632	2.451840142	3.207081513	4.174689871	3.146486998	3.418209487	3.420008166	3.704896468	2.752629333	2.641124622	3.390929629	4.124947367	3.292259111	2.375703703	3.641579939	3.025522676	2.80125531	4.125798636	3.297879738	2.499086391	2.667044208	2.959079654	2.577530945	3.240649293	2.554090075	3.683116654	3.687203595	4.044469022	4.124046798	3.23888847	3.524922709	4.156976281	2.626996565	3.175692806	2.574500734	3.697219499	3.007127313	3.157622573	2.769546601	3.068069478	4.075741548	3.020591995	3.813013948	3.572658009	3.37948093	2.77806666	3.338885535	3.160942653	2.682154467	3.266240495
ILMN_1658636	4.647453888	4.351678877	4.839634726	4.693833665	4.961663619	5.166693024	6.503585923	4.770177897	2.651887487	3.340504338	5.207831888	5.507903978	4.738499724	4.406417128	4.914199685	5.255697674	3.634077067	4.353223652	4.615207497	3.97577381	5.174432371	4.655905469	5.171473371	4.119843718	4.38841941	4.291608847	5.005261838	4.928038829	4.24668448	3.270793954	4.350791615	2.691531776	5.941602198	4.137426041	3.114190232	3.947196604	5.351116546	4.480651259	3.827431743	4.653724817	3.241988173	6.500197572	4.995586337	5.682685431	4.282878531	6.131400313	4.569276937	4.22341863	6.891501078
ILMN_1658677	5.009638642	5.296942803	3.694740227	4.767928007	3.783773491	3.603179816	3.892515947	4.076752037	5.863847317	5.679564011	3.630355558	3.761095282	4.528985761	4.328806665	4.097678138	4.895927608	3.346322015	4.154088082	3.337548678	4.678647227	4.466785758	4.951445185	3.592963493	4.909438869	4.063809776	4.004007503	3.916613974	3.657526569	3.876917844	3.954625945	2.903147962	4.961094857	4.501906455	3.542164207	3.603179816	4.933184244	3.713658179	2.276168871	5.204888324	4.716264316	4.916745353	4.931317733	4.870718622	2.85710833	5.30579803	3.929857902	3.057355367	4.498188052	5.03593339
ILMN_1658678	7.173665363	7.548379061	7.194160569	7.711526288	7.466715142	7.608445557	7.273362592	7.298619197	7.223921978	7.298193669	7.462945136	7.459420493	7.207046592	7.207046592	7.603410707	6.928320181	7.165330976	7.721778216	7.423625325	7.144124612	7.326863962	7.438484092	7.637738428	7.681819721	7.671895002	7.449643404	7.021939357	7.317844369	7.198736272	7.463905793	7.106475422	7.481725983	7.381955538	7.328228286	7.34742456	7.226208715	7.151207032	7.251629493	7.351592039	7.232672877	7.195055138	7.467606756	7.003411894	6.951825685	7.140901237	7.18309396	7.558679047	7.391684778	7.639134133
ILMN_1658684	4.382318651	4.564649725	3.394147144	4.832313177	4.495772903	4.218321937	4.443317523	4.369690935	5.179562436	4.266074975	4.407196921	4.157337718	4.521417242	4.370473093	4.650551972	4.34992388	3.430666136	4.65652416	4.738156874	4.52062386	4.60449911	4.673533662	4.701400473	4.025060462	4.834378321	4.628759125	4.644021835	4.957686524	3.895563534	4.669743577	4.427315836	4.379337416	3.940312678	4.809911306	3.353578193	4.044997011	4.226220786	4.429776824	4.470082646	4.71749932	4.883229022	4.650551972	4.577227626	4.143418815	3.966777709	4.498971437	4.923191849	4.52777973	5.346611103
ILMN_1658702	7.517331942	8.195829209	8.201523903	7.594720947	7.838359019	7.612572427	7.661252561	7.379992414	7.47549358	7.932483134	7.755894441	8.400429922	8.044045583	7.917024335	7.837095851	7.134764641	7.713269044	7.503235851	8.496545245	8.767280595	8.637959394	7.655788835	7.641376256	7.970854825	7.875404176	8.122573646	7.96178289	7.809372151	7.569200164	8.469658565	7.530867677	9.099206416	7.919592977	7.610049605	8.307231827	8.282851633	7.818718309	7.805533709	8.239303579	8.253041876	8.451662029	7.812398592	8.687755129	7.943441966	8.225560365	7.678038798	7.140188423	7.481160394	7.756738723
ILMN_1658706	6.132063822	7.307092961	7.077990723	6.215057831	6.582725077	6.78876195	7.327612828	7.0606691	7.356598099	6.892504937	6.459812174	5.859183243	6.746252049	6.368439755	6.086305788	7.000257219	7.10554502	5.394575557	6.51946835	6.704706793	6.27185612	5.395184436	6.194449268	6.037171402	5.976553524	5.876710758	7.060172439	6.353817228	6.474932656	6.867781738	7.574926198	7.100532111	6.681325836	6.327453028	7.130583579	5.979230069	6.721094622	7.652280376	6.641795435	6.219121607	7.484347676	6.499095206	6.930226082	7.697636281	7.277938644	7.106410907	6.084284578	7.044055625	4.30523508
ILMN_1658710	2.140386166	2.349355339	3.55963123	2.848199377	1.771705289	2.422245911	2.123366053	1.908633394	1.970442891	2.555596314	2.657742631	2.220344866	2.322229114	1.920806403	1.633330875	2.11525625	2.054887367	1.806979284	1.920369479	3.001846344	1.994940944	1.994940944	2.741142184	2.71084527	3.007474044	2.004782975	2.417096673	2.162318707	2.802964149	2.884694131	2.445543691	2.924762481	2.114025333	2.080322377	2.309060817	2.497925751	1.829680754	2.922355137	2.170033694	1.897974035	2.259525886	2.667390527	2.119056174	1.948941469	2.177892781	2.443413339	1.897974035	2.133968203	1.879395259
ILMN_1658717	5.790020563	5.87382825	5.715839263	5.92101488	5.981588993	5.791089229	6.134426109	6.004612612	6.183241705	5.682747752	5.463631265	6.158471456	5.781093822	5.756684297	5.700660405	6.270429121	5.757826821	5.802895819	5.323607955	5.67582374	5.737680235	6.057646665	5.970343516	5.407197042	5.996903998	5.735441676	5.871132894	5.813680366	5.932336971	6.03957889	6.431257932	5.544655175	5.390715248	5.925824856	5.53462664	5.560288811	5.949491459	4.894626045	5.520441135	6.064488474	5.940087193	6.233114174	4.887554977	5.121581952	4.842567218	5.898781029	6.066631207	5.821689113	6.178985535
ILMN_1658728	4.645078891	5.074881018	5.428603926	5.308303843	4.59373421	5.177721418	3.284395056	5.002171334	5.281432041	4.03776623	4.055540248	4.599142282	5.275876576	5.323629275	4.96830833	4.499932357	3.913353212	4.740506079	5.761324947	5.036715227	4.707606879	5.554912127	4.838544857	4.345674715	4.652102019	4.225811494	4.599142282	4.610152584	4.807163644	4.014391578	3.640009457	4.417629188	4.75095624	4.61331087	4.994885911	5.200936743	4.630901216	3.877436139	4.365787393	2.923805423	3.810877642	3.994698437	5.10155705	4.864676046	5.017421373	4.42416564	4.383037713	5.07626362	5.33214735
ILMN_1658743	7.15751142	7.556506791	8.007536684	7.129628612	7.709901344	7.276525334	7.739874629	7.629280479	7.749178504	7.681524853	7.628352548	7.114283436	7.481614027	7.484731718	7.722130519	7.509944288	7.691928041	7.13099271	7.810163447	8.000651074	7.458841743	7.249834303	7.420015896	7.966289766	7.060749814	7.563930627	7.703161452	7.623799235	7.611810362	7.617394136	7.561160321	8.248987156	7.305961423	7.194713183	7.752364245	7.61097558	7.341420572	8.613007047	7.65339994	8.212894601	7.915327935	6.911753975	8.173495364	8.53703598	8.133779184	7.817611451	7.565334513	7.52328412	6.880464715
ILMN_1658798	7.213875247	6.71849037	7.217418269	6.397303716	7.726045904	6.582547346	7.903217669	7.109098566	8.279725675	7.323525527	6.05885084	5.929372852	6.30692992	6.330816493	6.611970615	7.389108662	6.866706288	5.960604023	6.133097555	6.736945442	6.428995418	6.387835505	6.611426085	6.048554412	5.949072616	6.81504356	7.247493523	6.732598071	7.155904556	6.615332736	7.574881812	7.040655395	7.121173264	6.717943569	6.663390113	6.545701499	6.801902394	7.208060267	6.371816533	7.515877046	6.978672179	6.878389853	6.837503712	7.403810069	6.238088177	7.414643263	5.976696537	7.02159666	5.085467296
ILMN_1658800	7.945489812	8.141337141	8.028287866	7.568787172	7.789264073	8.114556636	7.893257613	7.875603967	8.2758369	7.997888047	7.58879041	7.746501091	8.179025214	8.20682753	7.714199622	8.016771895	7.605158338	7.741987581	7.647510796	7.697800786	7.577935735	7.615822046	7.600158898	7.253428913	8.173460804	8.031927232	7.933525486	7.879355347	7.96846786	7.832148882	8.366412517	7.838788327	8.104568891	7.967978786	7.603300404	7.460309815	8.036852773	7.895281727	7.80270556	8.144758487	8.196604334	8.059633703	7.681878887	8.325936134	7.606977584	8.280344126	8.201966177	7.770050653	7.836902719
ILMN_1658802	9.860134529	10.51462451	10.28015395	10.26235191	9.571536363	10.10989989	9.991208646	10.22974722	10.1278817	10.10437174	9.904274918	10.19441289	10.35759512	9.436352392	10.03339028	9.776719662	9.904274918	9.884327622	10.15870184	10.56283312	10.65614984	10.51640364	10.65782575	10.34714423	10.09913109	9.939464063	9.794587994	9.934587792	10.04995115	10.01003096	9.688608963	10.36702038	10.28880619	10.17899499	10.58287449	10.592212	9.724585835	9.494661305	10.34714423	10.19441289	10.2950272	9.818558671	10.23956462	9.654670952	10.58828661	9.514217565	8.576372489	10.24116336	10.50857573
ILMN_1658807	2.22602671	2.765051347	1.893059139	2.197925255	2.178052495	2.311712549	2.827813959	2.000384532	3.892729296	1.570913446	2.380782645	1.681399477	2.021309575	2.540003814	1.717089014	2.762773458	2.137483838	2.596387182	2.979419053	1.503971706	1.690441856	2.944817403	2.196891683	1.995354076	3.050731006	2.596387182	2.256847703	2.441442459	1.89042691	2.499786104	2.262066359	3.363874264	2.173535945	1.991492	2.305539672	3.034279388	2.314532834	2.327229083	2.023605231	3.30825539	2.733818569	2.153253229	2.134403811	1.729086104	2.268066891	2.418502702	2.76133005	1.792819118	2.570159134
ILMN_1658821	4.900718048	4.887989191	4.494061748	4.581290434	4.375303979	4.666372308	5.424040378	4.83935766	5.396081061	5.72658434	3.419535754	4.27215715	4.116640607	5.396081061	4.328065995	4.637247704	3.724603689	4.923901476	4.328065995	4.705017423	4.638542093	4.587250834	4.145504188	4.491283873	4.697253536	3.869277373	4.54954263	4.04445185	5.316922555	4.554254648	4.664357574	5.091869853	4.887989191	4.819353365	4.221924183	4.0985694	5.084699309	3.794961887	4.443971937	4.997097624	5.061798037	5.003041636	5.417566629	3.912770786	4.131390977	4.276793	3.838758367	4.43920854	4.168850147
ILMN_1658830	8.510558152	8.340611712	8.411351448	8.036478213	8.206458578	8.073542144	8.169131111	8.225204838	7.321933374	8.274786229	8.388261827	8.12258455	8.259163843	8.674007329	7.67779365	8.191757014	7.946115367	7.511006495	8.401800278	8.56084085	8.314810697	8.010816169	7.805610795	8.436497802	7.973318636	7.91524959	7.736932499	7.938754372	8.225204838	8.265030369	8.368990789	8.401800278	8.12162646	8.302937129	8.298326906	8.197334244	8.29878259	8.470299098	8.057917175	8.319293235	8.317353329	8.005988327	8.292100394	8.832723026	8.154247753	8.252499453	8.951817086	8.18175034	8.005988327
ILMN_1658834	6.450382149	6.891570128	7.178413759	6.298422245	6.273136875	6.163181351	6.538826237	6.387668331	6.929554935	7.119834679	6.127396685	6.021334449	6.588538039	6.654625265	6.597121248	6.81623462	6.488971259	6.428397571	6.239137728	6.57618926	6.706584781	6.320261291	6.553726012	6.206794522	6.961041287	6.652830918	6.600011355	6.343673818	6.609983446	6.695557951	6.80270279	7.305628498	6.990213758	6.29750029	6.112442788	6.513752422	6.556080118	6.447529706	6.632458874	7.342891822	7.315559737	6.451327973	6.752976692	6.801381447	6.759902451	6.49755202	6.024440859	5.635432078	5.933181748
ILMN_1658847	4.101597661	4.453254269	4.352438576	4.016383535	4.287758935	3.625688577	2.987176424	4.486639859	3.969594263	3.343679331	3.438709036	3.643932056	3.572380847	2.934860023	5.160315666	3.721838845	4.783744217	4.796133675	4.146544158	4.532775128	4.110854292	3.978612141	3.44409523	4.216453002	3.310061816	3.985065655	4.556181106	3.878592537	3.549685443	3.803396716	3.556322184	4.25553765	3.921204992	3.75152386	3.609887265	4.230176306	3.864333671	3.267962487	3.765394151	3.698376222	4.912887458	3.806783175	4.295443616	3.97268635	3.621254869	3.682661007	3.335941313	3.847543728	3.68785663
ILMN_1658853	4.527339859	4.710973338	4.799560521	3.785305381	3.429671619	3.34349437	4.446397731	4.717726447	2.363249546	4.370445889	4.316497755	3.959399318	5.561025052	4.273054483	5.128055617	5.117299134	5.218205989	5.041979113	4.108743803	2.637161378	2.701127038	4.903013784	4.208472383	3.397383469	3.435023392	5.662214766	4.227048839	4.832948039	3.691324589	5.157673841	4.311938949	4.01938261	4.184513821	2.584493944	4.389581083	3.67815499	4.387613327	5.378693245	4.625956758	4.924089254	3.93041016	4.77360005	4.066702895	5.075009197	3.210708366	5.572987858	5.091042004	4.315569938	4.263958995
ILMN_1658861	2.992593776	3.037186122	3.075185752	2.2186889	2.32820886	2.952337288	2.416267858	2.813987612	2.992593776	2.509062739	3.042205608	2.414033869	2.183317495	2.842050786	2.668243059	1.99373995	2.57316759	2.758908751	2.350604088	2.269134527	2.258814688	3.047543042	2.939287992	2.469725726	2.496863104	2.200305031	2.666237019	2.245775578	3.271588076	1.926233025	2.709682751	3.087601691	2.60331168	2.419134103	1.925145706	3.380982465	2.57316759	2.705581561	2.583905194	2.563027079	2.641580468	2.526678557	2.899880411	3.737141812	2.786836178	2.933261328	2.5955696	3.536654197	2.829239282
ILMN_1658883	8.740646752	8.671971962	9.439204069	8.403646504	8.10173253	8.654514351	8.857162614	8.740646752	8.751216439	9.068833687	9.034285844	9.002337819	9.235226883	8.819725783	8.973046953	9.174364462	8.670378726	8.699436037	9.196303952	9.189290845	9.080611671	9.013658298	8.815330212	8.772413821	9.036702756	8.988207328	8.681489913	8.342745818	9.108716516	9.276124185	8.794625559	9.650915015	9.095353295	8.946943913	8.768423242	9.0142497	8.558629434	9.079925143	9.100843558	9.54209577	9.49155051	8.450825999	9.209722145	9.258996617	9.078019529	8.767776001	9.262991262	8.873030307	8.857751346
ILMN_1658884	6.914347633	6.301083399	7.18710677	6.948849743	7.450432658	7.148208289	6.513285559	7.369708657	7.797966823	6.48460746	7.040030338	7.013114704	6.932360818	7.209398895	7.034982042	6.585229045	6.907591476	6.763116807	7.542860691	7.255434235	6.940507039	7.204679873	7.085784999	7.639028667	6.478321051	6.551490414	7.201346385	6.916229753	7.220489058	6.657775794	6.919107258	6.880068463	6.878023253	7.268095051	6.984607929	7.017214184	6.832676807	7.816971802	7.330104188	6.257364835	6.841596837	6.661867963	7.210417751	7.429643372	7.490643881	6.843438893	7.270923045	7.450432658	6.956967577
ILMN_1658885	8.473987099	7.92953881	8.42736815	7.72466604	7.588270395	8.330930409	8.160390543	8.276831717	8.461623296	8.682685845	8.422358247	8.490393787	8.389796904	8.572591544	8.187101558	8.611033879	8.252587757	8.184394131	8.139311709	8.328780165	8.181363992	8.361387551	8.511411842	8.239116747	8.073452365	8.279522808	7.771631377	7.848757334	8.678045982	7.955187324	8.354614089	8.344731617	8.774967681	8.792957472	8.391950669	8.389187679	8.177083873	8.38539564	8.12500845	8.588132449	8.446954714	8.042251471	8.344132476	8.427868784	8.033615489	8.042730735	8.584950606	8.4516625	8.279522808
ILMN_1658902	6.416131514	6.401241762	6.17496561	6.140084741	6.024110843	6.487891115	5.951339049	6.285936975	6.728830359	6.679116499	6.213714405	6.475077594	6.394723437	6.200829676	6.716146	6.208096387	6.056810237	6.765090453	6.491205367	6.395300025	6.523907756	6.555157085	6.156791076	5.919641171	6.945622874	6.367704988	6.080247868	5.860663855	6.397368639	6.821965961	5.742389545	5.815566126	6.415604241	6.376875795	6.54306675	6.906334635	6.010252684	5.724511226	6.537547572	6.617307777	6.81174176	6.3528418	5.930193873	6.219232063	6.28987991	6.162824643	5.981374625	6.098514823	6.645360904
ILMN_1658909	4.173333401	4.191909791	3.850082033	4.859867819	4.449996595	5.319563676	4.02112738	4.950939614	4.369185152	4.226203515	4.33876035	4.191909791	4.072953766	5.329528048	4.874203109	4.741757214	4.463436484	5.503987161	4.689291974	3.4110396	4.699422768	5.074476961	4.705051331	4.234117978	4.283380976	4.695466956	4.471631825	4.474233964	4.69021079	4.114294798	4.142802638	4.447356295	4.567949893	4.215156112	4.518431479	4.431884161	4.549600832	4.207951882	4.601113156	4.680516556	4.650682383	5.522475176	4.779869627	4.512359816	4.211463679	4.630463114	5.450637672	4.754888037	5.014350739
ILMN_1658911	7.352865053	7.674266265	7.743302969	7.878506947	8.289708728	7.809515388	7.392225345	7.915403074	8.32963336	7.3476469	8.169887144	8.050916209	7.900079005	7.479567246	7.198412566	7.336136328	7.737266167	7.477893804	8.403427783	8.413437081	8.366288224	8.113515426	8.304214191	8.161144684	7.549610021	7.842872888	7.633931175	8.009867822	7.701566799	8.004857631	7.932768477	8.169887144	7.747881605	7.793005071	8.18478743	8.114454898	7.889030281	8.487663508	8.19561117	7.435649415	7.848103279	7.586380545	8.204823421	8.531450383	8.471763052	8.211653331	7.696758538	7.879369573	7.651970257
ILMN_1658920	2.281413771	2.069479186	2.063388084	2.644164568	2.803555013	2.463919098	3.26470758	3.037851761	1.754500188	2.161817021	3.076343585	2.288766471	1.688750967	2.528177628	3.052203275	3.053489524	3.52856003	2.2994064	2.282319044	2.190267309	2.073801668	2.085168475	1.89879258	3.460711016	2.321986926	2.994794132	2.507304029	2.383967489	2.035271848	2.199834041	2.524995894	1.520575995	2.040678029	2.070483569	2.524995894	2.317186845	2.902958285	3.41776956	2.82688289	2.278844643	2.126746108	2.562285343	1.80845378	2.253567593	2.372844873	2.3966709	3.072909155	2.191300273	1.857125584
ILMN_1658928	8.166227066	8.300433936	8.388583242	7.511064423	7.944127056	7.669527153	8.322050936	7.849329311	8.583080473	8.675056252	7.468370326	7.564066313	7.718189326	7.692411666	8.084803533	8.626780202	8.164015051	7.633100316	7.497861782	8.301542442	7.836238813	7.0815602	7.139759833	7.282222056	8.243177555	8.033177192	8.39865925	8.073746655	8.490037163	8.228208422	8.580328365	8.252076213	7.704738323	8.051623703	7.712616634	7.760764566	8.021961535	8.127757334	7.816859734	8.808395368	8.715288306	8.075405093	8.022449487	8.410648819	8.141145499	8.469751821	7.664972797	7.371014519	6.838957526
ILMN_1658951	4.432284558	3.062972103	3.309646409	3.760748978	3.150071142	3.345301068	4.650135695	3.150071142	4.614746298	3.037879876	3.434543998	3.36468175	2.307610924	2.822392722	2.653025275	3.352537574	2.263419382	3.807390969	2.997583076	4.002076954	2.636350113	2.649513135	2.627842672	3.519214569	2.982694116	2.962540629	3.765206158	3.599800392	3.483620301	3.508435292	4.253592374	3.592940844	2.97958259	3.218309845	2.588225275	3.430135562	3.725021133	2.824431314	3.427314174	3.451068836	3.400052685	3.542976978	3.394050407	3.830018316	3.830855981	3.242648967	2.707859111	3.286521919	3.162396123
ILMN_1658962	7.60565687	7.457238693	8.228856464	7.475246579	7.631926893	7.491940107	7.267282464	7.695128832	7.772978343	7.782465527	7.33790376	7.353029156	7.358101956	7.481625172	7.406508961	7.86453664	7.787223651	7.199900029	7.841584573	7.514992533	7.312375803	7.383793421	7.408147752	7.286905522	7.366906876	7.682831682	7.553692666	7.239694031	7.498961907	7.584994001	7.758960972	7.767653581	7.893965681	7.461008063	7.308707262	7.502201413	7.429858963	7.805709841	7.858449346	7.449907828	7.728613745	7.085976157	7.364179802	8.251032573	7.823875068	7.912824547	7.606599272	7.830157286	6.972899711
ILMN_1658992	8.691611261	8.954046014	9.10118259	9.5865699	10.0099393	9.327246502	9.144814607	9.161193615	8.430587732	8.05720859	9.53804912	9.353823318	8.621587987	8.356969404	8.60399915	8.277686985	9.426477697	8.987399779	9.464194013	9.411965497	9.759733775	9.424525594	9.826055352	9.826802702	9.641641667	9.713199596	8.99298373	9.421051124	8.416713532	9.604384151	9.343917725	9.172629042	8.550211107	9.112310675	9.60224439	9.668695641	8.878438684	9.607937086	9.447459366	9.145885454	9.349880436	9.22529358	9.466223449	9.136902625	9.401011036	9.119932913	9.529228167	9.349880436	9.161865708
ILMN_1658995	8.517726892	8.045539778	8.216084837	8.270933378	7.999361982	7.445731665	8.287424305	7.999361982	7.007258502	8.172565683	8.830547922	8.80122152	8.261054294	7.456860122	8.079656662	7.709748122	8.19842314	8.006146557	7.80279854	7.312763332	7.412497374	7.962149918	7.879167585	7.920900941	7.828653753	8.256157626	8.072560729	8.345392186	7.58643491	8.438173685	8.190101848	7.626083535	7.818407677	7.953459212	7.749409033	7.889201855	7.893773365	8.641219518	8.125338893	7.999361982	7.585914932	7.386687566	7.573654854	7.947425346	7.212001235	8.326014864	8.268658602	8.232472773	7.767219112
ILMN_1659017	1.652137541	1.74669205	2.038275717	3.045710708	4.342481045	2.182767685	1.865092392	2.476429954	2.159215967	1.766424517	3.906688302	3.163163413	1.739502094	1.845293893	1.969724761	1.498927618	2.84472934	2.990110482	2.015107387	2.271405229	3.712189322	2.173028328	3.095612592	4.229298138	3.604287328	2.747054862	1.96618261	2.690284246	1.679138119	2.963350416	3.289020483	2.419986932	2.008212888	2.846819216	3.54693975	3.822298138	2.444449479	2.622095631	3.409551336	2.33245266	2.032091105	2.958760618	2.589177054	1.919396459	2.989221256	2.165054325	2.475360957	2.879541787	2.373018461
ILMN_1659024	4.191152448	6.130030653	4.308811753	3.519849977	3.897594667	3.756676775	5.626494168	2.541244414	5.416533165	6.995719294	5.061566443	4.80205038	4.386257267	6.244386705	6.513066381	5.985892445	5.624757071	4.508453544	4.921946052	6.151687933	4.798365644	3.548309392	3.678128849	5.52448902	5.007751174	4.842139704	5.918325961	5.740789123	5.377312759	4.673637039	4.200888972	5.429924515	4.446787637	5.597884275	4.640665946	3.149062486	5.389193492	4.804246131	3.404197281	4.926460892	4.232546276	4.658300692	5.692277514	3.803221238	4.810880289	2.891066057	5.927935658	3.159349201	4.487678727
ILMN_1659027	7.720179163	8.307776954	8.067545692	8.007283193	7.646601407	7.813302674	7.367040163	7.470217285	7.879817362	8.367530426	7.942126816	7.593204753	8.283056049	8.386455461	8.510817059	8.125442689	7.875233636	7.665763182	7.869607897	8.078516245	8.061176013	8.146152781	8.151417486	8.10693035	8.075924607	8.186896297	7.884868842	7.5849123	8.246876117	8.401215216	6.898518254	8.118579328	7.950723161	7.895169012	7.75262457	7.707706319	7.5269431	7.548241851	8.036135557	7.750150663	7.938547307	7.495053063	8.008797801	7.591703681	7.810766032	7.363659195	8.319149944	7.59222107	8.545054705
ILMN_1659029	7.692429068	7.650966826	8.187189948	7.616181791	7.336207487	7.365651605	7.756778241	7.901147367	7.510783752	8.449890761	8.096937664	8.08686675	7.53995274	7.127128886	8.150831848	7.665112059	7.65518147	7.604887736	7.527696536	8.084334555	7.904856823	7.682607285	7.778613516	8.23730871	7.687859866	7.77339619	7.600058577	7.550035288	7.411175624	7.724381007	8.071131311	8.133722582	7.77160113	7.685394946	7.921431498	7.575017478	7.895478093	7.639011158	7.369828399	8.114276645	7.598199801	7.315492577	8.17061024	7.98221522	8.365949766	7.530805773	7.229368605	7.464298376	7.203850133
ILMN_1659047	10.40437914	9.864422438	10.86416802	9.537944952	10.22236135	9.735742821	10.10359336	10.10605989	9.713642642	10.78800492	9.938246445	10.31390274	9.865190568	9.533497213	10.19190929	9.987314499	10.12672575	9.769735073	10.08918703	10.62158725	10.15874071	9.549670805	9.530222942	9.900684006	9.281291584	10.00428012	9.736421483	9.390071432	10.25803113	10.73236628	9.626982254	11.0752226	10.51212295	10.08004262	9.886874185	10.36682021	9.13585257	10.43890477	10.57707719	11.14469323	10.56932049	9.358895006	10.2018398	10.33057314	10.69379557	10.09080647	8.504050204	10.07731402	9.241324968
ILMN_1659054	8.157860529	7.202411884	7.927523949	7.521450808	7.827762974	7.190410524	7.445462378	7.685975728	7.723732551	8.20393724	7.659834422	7.388856677	7.56428546	7.579164198	7.541106918	7.713987374	7.416748217	7.524993542	7.956367996	7.972529566	7.616116066	8.140963699	7.330063166	7.753533143	6.473194989	7.125516761	7.442888473	7.358035512	7.62568616	7.528563701	7.34696206	7.451604215	7.61303794	7.79100705	7.358927784	7.968846955	7.293661164	7.975788089	7.942133186	7.46601788	7.03624437	7.351013884	7.539988461	7.880978623	7.64433001	7.509401724	7.287328482	7.76781137	6.996502073
ILMN_1659058	7.704222742	7.823414015	7.885287229	6.825679661	7.405747961	7.249461292	7.78631558	7.215447657	8.207804514	8.275794303	7.052513138	7.366409696	7.437225172	7.713475082	7.441685476	7.928418622	7.642685871	7.577044485	7.234289318	7.560945165	7.566271055	7.385802292	6.968964078	7.252435857	7.849593807	7.687581807	7.821609928	6.990237053	8.000303173	7.669337132	7.70200112	7.910012257	7.566737074	7.440319853	7.249461292	7.407566133	7.738239857	7.646153792	7.49844381	8.000303173	8.075302684	7.300508805	7.535752581	7.721232249	7.538019438	7.676932284	7.488455011	7.100340496	7.039076489
ILMN_1659075	8.418357244	7.697324182	7.527726176	8.029918376	6.881080909	8.51902021	7.496313168	7.582514806	8.304050081	8.582088901	7.378998627	8.174267028	7.914747587	7.451683064	9.128254295	7.663283364	8.224782639	9.139086034	8.586692895	7.687112611	8.752739485	7.880296847	8.389989553	6.985309581	8.571065928	8.585500277	7.763945645	7.430143452	8.277775346	8.883046615	6.643225615	8.031411699	7.920745922	8.067140453	7.492991522	7.960333556	7.600134626	7.443590003	8.520065777	8.535060997	8.088761254	7.707407258	8.049155024	7.59720984	7.841088635	7.276269389	7.441199459	7.838153486	8.724036918
ILMN_1659077	6.442273696	6.675769738	6.940335125	6.175588027	5.739777714	7.130813805	6.326938956	6.766016092	7.208003446	6.598399036	5.568889029	6.134693029	7.003425654	6.457331693	6.239548231	6.186704845	6.036042228	7.297067911	6.278675477	6.192572795	5.657878097	6.618364308	6.560937266	5.358990794	6.601820161	6.683079695	6.054300921	5.494988622	7.288880298	6.239548231	4.431221698	6.274439653	6.613315309	6.357313816	6.481471596	6.353175699	6.262001004	5.518541704	5.923730055	6.609811648	6.968672207	6.827092572	5.850030499	5.93266333	6.257847004	6.060820331	5.833353424	6.372441479	6.431325184
ILMN_1659099	7.447986368	7.487181989	7.709080667	6.975190298	7.241715699	7.346434861	7.875762058	7.412817251	7.769862071	7.742295439	7.662845912	7.837284001	7.268822401	7.552874324	7.790594867	7.613507082	7.711611968	7.565086872	7.095289096	7.047608725	7.021213289	7.227676285	7.231815287	7.467184172	7.200866128	7.419123299	7.480695745	7.701155322	7.530352091	7.282433398	7.602459791	7.141043138	7.070079655	7.252446266	6.978157462	6.83275158	7.757330512	7.483394354	7.544169831	7.749832656	7.500418432	7.528074678	7.176437703	7.423241084	6.766312817	8.036448535	7.233551824	7.119872609	6.845399713
ILMN_1659110	5.925726801	5.033116397	5.27316946	5.073776894	6.223117021	5.82412175	5.877215259	6.06245073	6.446470238	5.405213249	4.867034498	4.879065129	5.769412162	5.530328747	4.910710171	6.032155345	5.504107573	5.355394898	5.204863892	4.832800228	4.99024979	4.145574608	5.339140823	5.559912274	5.410643255	5.3426133	5.622336615	5.765593193	5.966997572	4.614109739	6.132276971	5.134721939	5.844314245	5.559229953	5.261981249	5.183125991	5.873457606	6.067847064	5.588799708	5.980599079	5.445535426	5.717201259	4.720588462	5.746973628	5.567752298	5.746302409	5.688789262	6.072353132	5.357479525
ILMN_1659156	4.906835995	4.446420257	4.56847458	4.679469539	4.640725356	4.830118702	4.737896588	5.117061391	5.21173111	4.668883444	5.161333283	4.734398421	5.416115162	4.467364674	5.579760112	4.707684304	4.03334232	5.142688916	5.170561179	5.112675098	5.380025243	5.574970101	5.676311424	5.21464967	4.963720396	4.719263738	4.786346565	4.664596546	5.25500358	5.278140073	4.371076297	5.760594425	5.195023878	5.03650095	5.184094565	5.374864708	4.437429079	4.3268977	4.950027447	4.935462077	4.609201641	4.062606374	5.210157495	4.931393983	5.079587678	4.442174968	5.304417013	5.410926306	5.240953511
ILMN_1659158	8.768662678	8.846736049	8.526509005	9.518541229	8.505467214	8.15602668	8.253166729	8.697836765	7.866577299	8.061113729	8.607872033	7.837450719	8.508690608	8.512978459	7.502491089	8.704857689	8.033420661	8.000846569	8.088760394	7.952183588	8.183486461	8.646466784	8.526509005	9.083549863	8.610000646	8.337665613	7.609631205	8.467354977	7.319688679	8.677404458	7.171776395	8.10062727	8.188100744	8.056534371	8.738690987	8.558683055	8.260890105	8.132167157	8.708140291	7.719447836	8.301504925	8.33979069	8.247473223	7.920940202	8.273132408	8.649238174	8.798165486	8.893676367	9.259421192
ILMN_1659189	8.372429858	8.50777345	7.93173049	8.135780844	7.998558809	8.10586848	8.00525732	7.805017767	8.485480114	8.68288852	8.190543119	8.65986096	7.865174133	7.995332523	8.320233024	8.150157039	8.232838094	7.529789783	8.181639678	9.03915497	8.558283038	7.714059953	7.907587825	8.613073959	7.482974121	7.606524393	8.103920944	8.156670014	8.029264655	7.741103835	8.499937147	8.361824905	8.436087623	8.211203806	8.163917013	8.192482447	8.180193857	8.30255526	8.251288208	8.20968636	8.061736502	8.277698869	8.560482132	8.273181335	8.52221445	8.073639599	7.309096925	7.714500346	7.312123542
ILMN_1659206	11.00370812	10.74601117	10.5337205	10.28316926	10.42499103	10.40439983	10.7882757	10.53126839	10.9206524	11.19276318	10.52335301	10.49944067	10.50313908	10.41617877	10.508176	10.86591681	10.6166451	10.62327183	9.81043955	10.18825042	10.11487339	10.15401494	9.897078192	9.830293454	10.3940298	10.58056436	10.64700257	10.20756476	10.88734717	10.52335301	11.09247556	10.38117706	10.55490672	10.45215673	10.37077676	10.10300681	10.72041643	10.01490994	10.2098651	11.00020052	10.85176606	10.659608	9.763570644	10.28630571	10.18095066	10.72934566	10.11371923	10.17652641	9.975769223
ILMN_1659227	8.614931712	8.775220722	7.2353657	8.876001137	7.391972209	8.495938907	5.75659987	7.585376448	6.82368463	8.813423023	7.300411942	8.676468903	8.636894914	7.356360492	9.657832188	6.971807374	9.020802462	9.214558205	8.687899106	8.602573704	9.158607386	8.502670474	8.975188337	5.105098156	9.344081132	9.277965473	8.286677219	8.054999842	8.445407586	9.505262139	5.455369645	8.785750435	8.430959123	7.793257811	7.859211299	9.164676596	7.693207568	6.788391091	9.36565721	8.595726259	8.722038283	7.318129722	9.025986737	7.495237681	7.523643044	7.765720011	6.651524232	7.644972453	8.804287549
ILMN_1659240	10.10260433	9.820049496	10.17347689	9.776905659	9.513771071	9.80005819	10.03007215	10.180593	10.36236094	9.901899786	10.28879356	10.24758639	10.29141132	9.744200106	9.931550907	10.21811556	9.929472458	9.875304598	9.998312881	10.20124995	10.29416022	10.17234981	10.13628312	9.733313526	9.966715918	9.998312881	9.866622057	9.948877556	10.15148456	10.02240713	10.10587009	10.12938855	10.36236094	10.28082937	10.18786234	10.04413825	9.913101546	9.944777709	10.29141132	10.39023023	10.11269132	9.979304242	9.573971313	10.17459282	9.709507878	10.18524849	10.30616143	10.35977614	10.1151751
ILMN_1659257	7.1668872	6.470304215	6.637554144	6.399537069	6.191483295	6.427881628	6.779977623	6.564805226	7.072248525	7.645561554	6.808830604	6.644781077	6.697393361	6.354554684	6.433736937	7.033719263	7.002774859	6.778501255	5.428461749	6.364813083	6.011065345	6.00763722	5.615443077	6.887772169	6.172974201	6.79069287	6.874522691	6.504162719	7.195075217	6.479455505	7.380648482	6.494067346	6.011065345	7.089419088	6.869496573	6.132455283	7.337262647	6.261311333	6.710913079	7.16589137	7.263482918	7.22571369	6.225205505	6.710913079	6.44944811	7.255778539	7.03558465	7.026229024	5.898597091
ILMN_1659259	5.32108362	5.79567233	6.224209246	5.202289081	4.505805516	4.989245786	5.450770207	4.626736073	0.731764393	5.415956925	5.232202972	5.174831476	5.750895171	6.75922563	4.976441656	5.297314766	4.343744028	5.07053734	5.43036355	4.400637223	6.012605152	4.743467865	4.826704726	4.631975401	5.348233955	5.857012129	5.17835192	4.63264729	5.519386108	6.018498047	5.419801625	5.423796284	5.305775868	5.448992732	5.514112083	5.069959628	5.513566672	5.780400501	4.892482462	6.174617509	6.141804217	5.127726471	5.634012126	5.88916007	4.733866234	4.92855818	6.854817507	4.979532396	5.557287136
ILMN_1659285	6.868439573	6.987504969	6.224862571	7.353489866	7.499874394	7.247615199	7.20174802	7.037879843	6.559322276	6.511910408	7.263794957	6.757171312	6.611056032	6.135798903	6.909465538	6.431672852	7.371808313	7.050899468	6.961558946	6.824714882	6.836933136	7.298186871	7.269364158	7.212391358	7.638586367	7.357365025	6.931840751	7.170949936	6.518218775	7.15576055	6.73513214	6.543357276	6.682868772	6.66119003	7.007536677	7.293353819	6.786366809	6.627043444	7.131776258	6.745328303	6.933799124	7.241447782	6.777168579	6.464074453	6.927349859	6.991701091	6.697092038	7.251520769	7.199202058
ILMN_1659306	1.696108118	2.263469309	1.452750813	2.144374304	1.956392887	2.543349155	2.63455622	2.278983654	3.054076763	2.477023725	1.740009745	1.692557203	1.755608461	2.747828797	1.803448076	2.123322002	1.864390457	3.180858458	1.979281781	1.919042247	1.908044446	1.601077456	2.20211789	2.324207927	2.084784057	2.848071006	1.75480299	1.945754066	2.154678051	1.995740123	1.792708773	1.956897077	1.585066419	1.614506511	1.983969988	1.508797938	2.14150479	1.965519061	1.843366692	2.486493822	2.313114478	2.564609302	1.839581383	2.132103541	2.141020838	2.100280176	2.303059112	1.891420037	1.918578501
ILMN_1659339	5.196643041	4.792767099	5.072314871	4.814313742	5.054763959	4.577518422	4.642449861	5.12615865	5.013886442	5.027211364	5.836085263	4.977423015	5.570929341	4.818125871	5.144062458	4.836043058	4.639430869	4.580792836	5.504214415	5.133846693	5.15295442	5.279927611	5.09568357	5.25306592	5.019440135	5.188575035	4.69359735	5.333478496	4.747017328	5.577945766	4.4537265	5.382207095	4.984589133	5.091636034	5.257547815	4.745460407	4.853415817	4.474883783	4.565298876	5.291090532	5.464258567	4.478171136	4.972446098	4.750165083	5.535936456	4.686885226	5.300563093	4.774616834	5.081979644
ILMN_1659343	9.15234119	9.824093752	9.700492976	10.06422226	9.706650729	9.700492976	9.827095684	9.414503704	9.059717816	9.05433404	9.130762006	9.700492976	9.483769196	9.099309623	9.759282197	9.080250446	9.611253186	9.56046224	9.654214093	9.946840057	10.04021717	9.870361427	10.29379536	10.29516143	9.970522602	9.701411643	9.43044893	9.515798539	8.932945385	9.724321583	9.087668326	9.756426708	9.69876827	9.473572625	9.795927373	10.02597618	9.153661056	9.26151047	9.878707017	9.683629093	9.766733318	9.378866131	9.673618861	8.83197602	9.944789816	9.186605856	8.644650975	9.570887524	9.989115976
ILMN_1659350	4.284800774	4.93584606	5.005851766	4.584919199	4.573320144	5.263078283	4.992166143	4.91923699	4.15779624	4.689065286	4.976002646	5.067886675	4.983152307	5.511635407	5.249220782	3.860307018	4.863300133	5.185691362	5.758938147	4.723616169	4.877885581	5.425377993	5.360766901	4.535819584	4.478951339	4.706167981	3.910934236	5.036057327	4.155797502	4.354678243	3.691811804	4.971765007	5.360173552	4.740107676	4.895335907	4.855687534	4.628593949	4.903657986	4.073622397	4.945071984	4.882269079	4.331744132	5.284242277	4.888036711	4.973956094	4.607091769	4.934428921	5.304847113	5.318399707
ILMN_1659352	3.214894742	3.527288686	2.955147354	2.772189508	2.957597918	2.037453298	2.843870173	3.132540893	3.720378644	3.025715281	2.918106762	3.069611822	1.920007592	2.879421855	2.55133211	3.904167932	3.241774656	2.71703493	1.694607327	4.004846882	3.162704075	2.283154456	2.901073063	2.701062299	4.201990771	2.602936423	1.951718792	3.345626542	2.500196148	2.303115215	3.284188339	2.422321788	2.860659106	3.048774052	3.015290081	2.421715753	2.94871763	3.046968794	2.76532915	3.060615957	1.983056512	2.585974291	2.605815043	3.755793071	1.638915059	2.282152366	2.156389037	2.664732542	2.955147354
ILMN_1659364	7.439899786	7.259747365	6.979674768	7.46329781	7.303967057	7.394848858	6.956970895	7.488406449	7.400564611	6.919884426	7.375035647	7.303967057	7.458462538	7.269239406	7.273278547	7.291570067	7.268374852	7.383295293	7.418913646	7.222188443	7.341121982	7.491247052	7.536886826	7.371041959	7.360816292	7.551970068	7.361755727	7.459748677	7.364810579	7.482080521	7.461537833	7.050875341	7.422430198	7.288429768	7.538534982	7.451924329	7.285255599	7.552769749	7.496198669	7.045085691	7.306543822	7.309635041	7.497642313	7.226139992	7.027876376	7.280505777	7.671609651	7.586196049	7.669314506
ILMN_1659411	8.953673228	7.321343017	7.96396733	6.885984115	8.087480448	7.723560648	7.07886114	7.767791739	10.20047273	7.323698932	7.489054237	7.370806791	7.555664804	7.004506202	8.042549463	9.126301084	7.073304012	8.903257755	7.333250961	8.172477067	7.56528403	7.423085328	7.484892879	6.570618941	7.796197502	7.143974248	6.490928474	7.108471063	8.030678043	7.544560048	6.660641221	7.097226043	7.929232854	7.917720407	8.612856474	6.75743345	8.69292844	7.622455461	7.398912307	7.769587057	7.211996626	9.678731363	7.81177222	8.146079888	7.220823856	8.853349261	6.96566985	7.440177174	7.971854414
ILMN_1659415	8.524884585	8.481169586	8.283227991	9.404558696	10.01003589	9.01134264	8.811869705	8.851020537	8.611391039	7.86057914	9.327393945	9.026192666	7.960571433	8.577760204	8.456834942	8.013671268	9.651659308	9.028538299	8.823114471	8.693781777	8.954797062	8.808087489	8.954797062	9.297389752	9.225269418	9.408431603	9.557834079	9.538154773	8.596820862	9.016733864	9.527174205	8.485432464	8.344800127	8.919463303	9.03032963	9.065082698	9.038203625	9.530569199	9.018474003	8.429363059	9.026192666	9.460640652	8.821466685	9.118046346	9.092604167	9.519250452	9.364872677	9.138362777	8.437930332
ILMN_1659437	9.199330264	9.697156747	9.172738657	10.12383089	10.60062624	9.574346707	10.22285166	9.454256814	9.08511383	8.896631128	9.854085726	9.772996368	8.95272537	8.923783241	9.546348095	9.069466959	10.44490354	9.956777531	9.267177751	9.645409406	10.00114138	9.646848545	10.07346861	10.27311323	10.1476044	9.995182541	9.900801412	10.20605083	9.161359799	10.1256038	9.943983927	9.559067792	8.986885409	9.635729703	9.878990068	9.905648946	9.564673407	10.02291455	9.700081098	9.520360677	9.538136011	9.978219369	9.620487719	9.265892106	10.0469302	9.840360996	9.306638839	9.516854562	9.629207989
ILMN_1659462	9.603356367	9.636147259	9.614180848	9.660688938	9.298301398	9.479810233	10.00719271	9.642186955	9.535485383	9.498436449	9.52747805	9.562390623	9.275605526	9.036613935	9.379651544	9.789884435	9.457549382	9.241728202	9.545932942	9.797514932	9.837694312	9.600727832	9.981346009	9.961613612	9.502528887	9.287705277	9.186807066	9.537006977	9.588058869	9.418060455	9.59125235	9.584151665	9.737472937	9.631231295	9.826871156	9.512528598	9.464032286	9.470912111	9.654615986	9.687650762	9.471677198	9.560735236	9.803979492	9.537760641	9.995414277	9.656406595	8.490400783	9.688437024	9.6268935
ILMN_1659463	10.42310023	9.556801028	10.04062907	9.976041532	10.2515373	10.41216967	10.36684518	10.38338076	11.19472346	10.16388154	10.2914564	10.35255475	10.20716037	10.25979584	9.920426716	10.50152729	10.44937266	10.00588978	10.0489467	9.937711304	10.17360672	9.934943661	10.1468555	9.852684499	9.942687118	9.710155073	10.53245887	10.36142481	10.40201781	9.439192523	10.91421283	9.951333992	10.38229217	10.18461903	10.28514382	10.01314559	10.82901061	10.23542595	10.04714289	9.525238439	9.831975692	10.31569252	10.15243764	10.70766573	10.17454547	10.80255396	9.784706108	10.07765555	9.564951195
ILMN_1659517	2.736768967	3.756245854	2.821832544	2.717848902	2.826439688	2.838268372	2.348501645	2.859317968	1.664585794	2.438535455	2.455391845	2.856231441	2.531208748	1.972951686	2.412646922	2.469946896	2.556483709	2.187014643	3.052476542	3.059517238	2.921655911	3.778825305	3.004278636	2.75225551	2.479763617	3.028808701	2.613380631	2.716375746	1.940623019	2.730958637	1.847199803	3.809942983	2.083877082	2.226842367	3.180768828	2.438535455	2.284594679	2.879431785	3.439331841	3.02792224	2.729554403	3.061262449	3.481120225	2.438021086	2.775047608	3.093526629	3.292116338	2.738837437	3.82167224
ILMN_1659523	8.622959045	8.550442037	9.028816501	8.594993573	8.496933801	8.383828113	8.436265765	8.596441016	8.676933469	8.431544081	8.69049044	8.8160746	8.782427227	8.781280111	8.580928349	8.370188604	8.374534091	8.145814343	8.906464899	8.828787084	8.722890919	8.849724656	8.598979952	8.737899285	8.879463104	8.620399176	8.395872599	8.429627761	8.504334569	8.64611463	8.558455902	8.752224759	8.754406049	8.746106668	8.756185551	8.718433904	8.622401961	8.617910376	8.812773543	8.859244868	8.881216146	8.292070444	8.88769902	8.658934677	8.8160746	8.41292702	9.015890494	8.558455902	8.904192826
ILMN_1659524	3.568292948	4.753530613	4.692237141	4.846521928	5.002526299	4.728831777	4.348815912	4.248166682	4.043744825	4.668570829	4.950935416	4.389034568	3.690431538	4.353837228	4.33800779	2.958437886	4.492816717	4.318517684	5.284277366	4.937692121	5.16947696	4.942338324	4.658241754	5.805846234	5.386635102	5.310232576	4.554474094	4.616647464	3.2284684	5.587295469	3.482288279	5.273299555	4.689352977	4.238392581	4.754263602	5.145122024	4.079504395	4.123548025	4.993410744	4.958433004	5.578691425	3.754200528	5.703163555	4.557419231	5.495972069	3.839454652	4.609369847	4.805538751	5.170692982
ILMN_1659544	9.586164424	9.771003539	9.979334129	9.491346138	10.16737116	9.621086784	9.979334129	10.03729018	10.4281159	9.252722287	9.707394673	9.741382977	9.837133042	9.567138716	9.491346138	9.887203678	10.10891919	9.001181332	9.689672136	9.848213177	9.563645995	9.359925009	9.453049216	9.508384401	9.276237551	9.679621609	10.26615218	9.871782776	10.02600669	9.31456094	10.57193849	9.480840696	9.714991828	9.981630956	9.789914989	9.719782138	9.596597679	10.36240028	9.893469804	9.717770349	9.529151703	9.57950793	9.566280505	10.43240969	10.06128254	10.24334721	9.949039485	9.958985198	8.461793124
ILMN_1659553	8.025458012	7.611392705	7.634550641	7.402828773	7.516264786	7.364161344	7.335898754	7.873836892	7.54751085	7.926078893	7.421980648	7.617005548	7.858733452	8.060803722	7.863944546	8.073105958	7.681907004	7.545623206	7.891091623	7.769583136	7.552905829	7.060419963	7.143408302	7.87625107	7.176159636	7.859679532	7.983183926	7.286304847	7.790117593	7.82772878	7.372810901	7.908102873	7.562498506	8.005107577	7.695575974	7.588239038	7.507663155	8.067717969	8.315094101	7.562036706	7.700103454	6.853789444	8.297984989	8.330460108	7.858733452	7.594213127	7.798557064	7.713596086	7.467712526
ILMN_1659564	10.2070445	10.03203134	10.43699973	10.10814442	9.688091214	10.26246634	10.2335269	10.15964352	10.18557475	10.07310476	10.16341388	10.21763628	10.39359441	10.4967823	10.14200151	10.31470939	9.606662574	10.11169629	10.0948629	10.27755261	10.38674972	10.28257015	10.25710269	10.1703252	10.16458252	9.890048716	9.725146844	9.647504742	10.20123124	10.06733244	9.973739439	10.23212798	10.2949202	10.39102293	10.28382613	10.1478045	10.21308374	9.937556082	10.08206469	10.14069948	10.08546463	10.00139684	10.16341388	10.04692804	10.03981249	9.782796716	10.55897748	10.11273409	10.66223749
ILMN_1659583	4.824842003	4.465990452	3.707552373	5.218925616	4.401281976	5.252601404	3.996738005	5.037954901	4.826294141	4.296284341	5.244407536	3.879575892	5.128301176	4.829230213	5.695894802	5.201331781	4.327875611	5.603174846	4.899806689	5.469347735	4.755126017	4.466852175	3.951883959	4.867539283	5.154488184	4.603480416	4.95982904	5.182877762	5.143341752	5.168272432	5.336216614	5.236036976	4.649067239	4.887562476	5.342174113	4.465990452	5.69478315	4.866852891	5.122184692	4.59340927	5.418327408	5.012197964	5.24253286	4.534149612	4.79943316	5.386792374	5.246484677	5.335630584	5.100594972
ILMN_1659610	5.499570234	6.053444821	5.07448087	5.549147823	5.014639747	6.055570035	4.751962162	4.851264005	5.702118645	6.295433314	4.463418555	5.79793	6.135235555	5.916226391	5.910871435	5.490296475	5.867450171	6.162366489	5.539297896	5.458639962	4.825503732	5.764998727	5.596817007	5.275150588	5.57221802	4.881681061	5.656818755	4.997536782	5.937155039	4.762195034	3.741227186	5.045832953	5.431866857	6.173328748	5.012585824	5.569540671	5.28699024	5.358270584	3.667692636	6.29287561	5.708122492	6.191551263	4.556392173	5.060975218	5.181947773	4.622116412	6.2285975	5.740517526	4.953291936
ILMN_1659620	3.466539492	2.314475531	2.236065563	3.637496267	4.308535401	3.226410942	2.456148278	3.562759665	3.946437235	2.969518969	4.259668655	3.553500679	3.166187727	4.250066466	2.429875669	3.406376673	4.036561836	4.062286157	4.147810884	3.669508375	3.801371082	4.056088438	2.931860342	3.18983892	3.517278368	4.128947395	4.218334182	3.529113864	3.066514942	3.807884554	4.669269259	3.98166489	3.037686213	3.865031318	3.227389041	3.621707291	3.693176616	4.390420369	3.482512791	2.309330692	3.369058227	4.00560655	3.620725733	4.074866622	4.041675814	3.725832897	4.434850703	3.975460958	2.844587438
ILMN_1659659	5.200215781	6.193689422	5.910372566	5.378799227	5.477412505	5.513362856	4.911055058	5.532894873	5.073162894	4.913617835	4.916683753	5.150595114	5.336505777	4.674660556	5.376074001	4.978384903	5.258646341	5.325539076	5.394994596	5.602051719	5.164022199	5.18846464	5.071994582	5.276661145	5.358156715	5.274369772	5.583482845	5.301688547	4.969188182	5.150595114	4.352086687	5.873520529	5.416675591	5.291096432	5.398985732	5.354403482	4.859556052	5.461001815	5.625435744	5.372862088	5.301120686	5.522294402	5.592112781	5.155242632	5.788599542	4.992284355	4.705446164	5.486837671	5.730503131
ILMN_1659688	8.318743683	6.38007361	7.686977934	8.498681263	5.698061566	5.120110876	6.635421274	5.620678472	4.366879243	7.772886555	8.7449023	7.657825585	7.712223647	7.005069853	8.145523754	5.840450737	7.562749369	7.016254146	6.9479032	6.042780265	4.928723231	8.027853694	6.721832476	5.958639727	8.861318682	8.597061098	7.195178733	7.207530533	6.290444842	7.09009628	5.475155093	6.881352615	7.045924184	5.663737691	5.249037137	6.923887764	5.622902424	6.121940477	8.021475932	6.670530665	5.783466519	4.925975209	6.841788715	6.034340693	5.970923341	6.607628672	6.011303251	6.250739031	8.551663543
ILMN_1659725	7.403429219	7.055524393	7.896145267	7.144887644	6.755890146	7.369303353	6.984311569	7.202507977	7.49224433	7.722139367	7.720158938	7.474703607	7.375799829	7.219680865	7.705538807	6.897249275	7.097957539	7.461771968	7.798786357	7.824852726	7.61015297	7.767938565	7.76065067	7.67807807	7.627143857	7.429750631	7.202052651	7.058815275	7.382998219	7.408072136	6.956407766	7.663988488	7.68719816	7.70654064	7.512166937	7.722680654	7.103050771	7.152813893	7.41311976	7.781609454	7.632879798	7.088797706	8.077116249	7.338022751	8.160048559	6.744457844	6.895033568	7.550833292	8.042270066
ILMN_1659727	6.66363465	6.052070028	5.804511496	5.958582032	5.783956542	6.318729862	6.183797395	6.337232753	6.824434879	6.36763656	5.824655636	6.419396077	6.715793258	6.551891456	6.104628278	6.57919056	5.656389112	6.371400844	6.09315706	6.219880876	6.204294583	6.357730671	6.17600966	6.177412448	6.067345797	5.895930117	5.763166516	5.746870485	6.600711851	6.080671348	6.101698143	5.823058239	6.262987921	6.198443721	5.905632384	5.997445547	6.415234815	5.807232584	6.242449685	6.420363768	6.21742238	6.155239743	5.626669173	5.75989629	6.1080622	6.282280706	6.173057495	6.1080622	6.591698872
ILMN_1659753	10.12578611	9.654519788	9.351392554	9.171541893	10.19372784	9.724499581	9.525771207	9.667577414	10.61932125	10.00990407	9.538884754	9.458154325	10.06494411	9.908414064	9.185724086	9.945759638	9.73887177	9.282367203	9.646361749	9.220389039	9.262823838	8.985146764	9.091939706	9.416497882	9.2679631	9.762184232	9.868514978	9.740373984	9.942185617	9.573044855	10.29091795	9.928588308	9.522837062	9.369680389	9.621362993	9.304284373	9.688591394	10.02396188	9.490798913	9.809929194	10.02019981	10.12287011	9.576669036	10.13474044	9.451564133	10.11891437	9.971249657	9.450927163	8.452184378
ILMN_1659761	7.815410594	6.997572188	6.952760864	6.839032665	6.432775405	6.919590353	6.561351065	6.357621883	7.587531643	7.592609824	7.15577898	6.606528176	7.626755366	7.6522483	7.390209209	7.373185984	6.516326923	6.880549409	6.26465582	7.181757174	7.766887672	7.363048523	7.67554144	6.498511745	7.752007683	7.160259053	6.910983941	6.970397601	7.641016017	6.983530824	6.597566532	7.890681777	7.279444	6.990585848	6.983530824	7.134129044	7.013486558	6.511484571	7.504199158	7.533560842	7.012962955	6.599596662	7.287799465	6.873372286	6.775303975	7.003598364	7.506079526	7.243965722	7.306697626
ILMN_1659762	11.86105205	12.2337128	11.86627534	12.2337128	12.59134218	12.51948356	11.74130823	12.13482989	11.79028987	12.07650285	12.02391739	12.07650285	12.04925485	12.44855783	12.02107839	11.70153794	12.00543584	12.26645133	12.0906286	12.09432463	12.13859225	12.20935842	12.02695644	12.22632549	12.38805804	12.53695388	12.02391739	12.18377151	12.07332833	12.33950774	11.89646053	12.3213169	12.04630949	12.18001484	12.15887127	12.14160263	12.20935842	11.71817797	11.78550696	12.19455323	12.28054538	12.18001484	12.18001484	11.80007763	12.04630949	11.89376767	12.30622867	11.96286368	12.01139132
ILMN_1659766	6.657972515	7.148077794	7.627888592	6.286450343	6.143959218	6.745749454	6.034138448	6.533458536	6.588539075	6.956690132	6.447071787	7.000485926	7.788332995	7.425248249	6.272849313	6.299007747	6.054268399	6.977508051	7.133320421	6.941356249	6.634619324	7.343253714	6.914759184	6.242169515	7.049116283	6.768350262	6.479197272	6.495335946	7.192096393	6.455700319	6.048962629	7.266498523	7.3046975	6.923379662	6.865880216	6.993846632	6.89664765	6.767368738	6.012637116	7.234021293	7.205726599	6.558651724	7.210714467	6.77024711	7.137075873	6.109852193	7.464581465	6.436172603	7.238341458
ILMN_1659770	4.159244604	2.80245231	4.029805765	1.622354914	3.265830667	1.420860284	4.744001383	2.188157614	5.523499331	3.951450613	1.551655989	2.191508201	2.290030488	1.886198842	2.289594871	4.036318173	2.591131985	1.811070057	2.013966803	1.645604859	1.561692375	2.174051992	2.26550982	1.866427421	1.722642914	2.547110318	1.858531393	1.760690805	3.104437255	1.936042827	2.440411345	3.128484043	2.740048457	2.186827163	1.518270145	2.042389216	2.474388682	2.751793169	2.923279914	2.937821131	2.146511614	2.25151254	1.730858849	3.423618136	1.427934103	2.466680543	2.588760108	2.067935468	1.401746333
ILMN_1659777	7.632598899	8.152904124	7.528142947	7.254737529	7.477103803	7.218267447	7.547218246	6.705462754	7.799530503	8.037363261	7.45610244	7.613140358	7.637816112	7.887927146	7.518377165	7.414220011	7.622206023	6.833244447	7.862659976	8.037363261	8.133293177	6.925992458	6.740979016	7.30729297	7.139592621	7.131113358	7.483101773	7.235870406	7.33883851	7.995459485	8.168459111	7.648834466	7.146913202	7.329786746	7.978807502	7.388085769	7.423556222	7.184108954	7.796026545	8.065594627	7.428281757	7.516511711	7.546339721	7.885911203	7.080381872	7.177946501	7.997941961	6.702119535	6.917122138
ILMN_1659782	7.080798357	7.189358987	7.63178409	7.303868553	7.411012248	7.173141003	7.733075692	7.141998983	7.799298894	7.212045936	7.494860452	7.24176688	7.304680115	6.757826766	6.914370844	7.579384669	7.536003398	6.660210717	7.092765076	7.666712174	7.793127293	6.939590128	7.506871711	7.015624103	7.188516144	7.218767185	7.219665986	7.18205232	7.3113037	7.08433134	7.462123312	6.96593038	7.571008699	7.438019041	7.452826182	7.487839686	7.091974826	7.319416413	7.278115033	7.576164103	6.97852956	7.274670882	7.452359014	7.679434511	7.352263873	7.423187773	6.036018904	7.646973881	7.181573234
ILMN_1659801	6.542675158	7.318041149	6.675784537	7.293787566	8.24524695	7.259232914	7.589760532	7.259232914	8.066699889	7.064019102	7.285649475	7.188575226	6.327808078	7.402761795	7.445170607	7.597318298	7.323170996	7.504828916	6.782511578	6.865378031	6.72648448	7.0558507	6.884733741	7.455416893	6.868825661	7.153341716	7.54820481	7.174375522	7.505300613	7.197662296	7.61255449	7.154865424	7.011545929	7.334013168	7.088878977	6.828799221	7.630244172	7.371354445	6.983026396	7.776589501	6.814986178	7.781521496	6.739616317	7.230523053	7.090456933	7.312846761	7.642841791	6.952723762	6.849290077
ILMN_1659843	3.239479232	3.822399539	3.155635895	4.205707041	6.212596103	4.108685507	5.567685431	4.873023391	5.957348138	2.655255754	3.923078489	4.071763211	2.974201698	3.566957705	2.534987083	4.355952945	4.519637704	3.22882758	3.997544817	4.263887882	4.547657768	2.638909638	4.175737285	3.911029477	4.03330147	4.599272874	4.384545296	4.968996122	4.959479776	4.553466437	5.53478856	4.098966979	2.833663679	5.178960798	4.501300476	4.144404615	4.300138514	5.167759861	3.84734008	5.004090689	5.523201884	5.379117947	2.095003924	5.450725539	4.775642438	5.264597047	5.155534257	4.114138181	2.836731097
ILMN_1659845	8.706057867	8.15184111	8.545716709	8.481369989	8.615109694	8.881436622	7.956311747	8.63291652	8.620188102	8.309651422	8.175049216	8.404140947	8.908738226	8.753000189	8.377409762	8.253977831	8.286933862	8.860221548	8.875582436	8.25598007	8.444983192	8.675578983	8.878088138	7.882146	8.107534851	8.318792208	8.549524611	8.290774231	8.860221548	7.935059399	8.112759346	8.459419038	8.838190635	8.692456318	8.391827383	8.69019286	8.202440151	8.359492866	8.127156393	7.896786512	8.299403684	8.667011616	8.642562105	8.590871293	8.788684185	8.313540397	7.668982547	8.782329568	9.026708993
ILMN_1659857	7.542475207	7.386382622	6.449101125	7.472144699	6.554412894	7.178439092	7.646069477	7.735335785	7.128471201	7.91065468	7.843342791	7.591633819	7.78103633	7.795662013	7.451197447	7.495223895	7.484808115	7.901041552	7.231287241	6.951388767	7.241285485	7.558967414	6.778932068	7.267830151	7.790871432	7.359784198	7.48884571	7.036200424	7.60566329	8.041760321	7.630214416	7.307120456	7.570114586	7.266963369	7.173859284	7.149546254	7.634907971	6.981854817	7.612098794	7.481115418	6.95488253	7.125487352	7.526947916	6.979622906	7.081648275	7.680376554	8.022711713	7.465013561	6.970470955
ILMN_1659874	7.613373192	7.393528106	7.559379045	6.716064926	6.840914407	6.959608341	7.186616847	6.830187356	8.658026288	7.874980032	7.032777273	7.334608748	7.449935431	7.451737284	7.245639923	7.409848442	6.409853099	7.277287517	6.805199646	7.217101686	7.51851133	7.274445223	7.172376106	6.612245556	7.73142984	7.10628765	7.014275385	6.77238393	7.304379863	7.438123034	6.929429761	7.334608748	7.470165175	7.114804402	7.115293653	6.843438192	7.531548468	6.610499838	6.986497113	7.596842851	7.752554761	7.154880074	7.38178588	7.15721105	7.188932508	7.141720593	7.014719904	6.661684708	7.360419419
ILMN_1659888	8.766587899	8.843357984	9.280524411	8.601662292	8.84270399	8.850466782	9.122620052	9.089019414	9.151132724	9.334971679	8.681337832	8.706345654	8.526226576	8.442321595	9.229996077	8.909407318	8.838956391	8.555310471	8.820211855	9.266155564	8.898205605	8.643629515	8.998464397	8.873264983	8.558144578	8.856544471	8.632819182	8.687736302	8.862610225	8.779737031	8.937847097	8.905738756	8.991839611	8.82332343	8.66712501	9.019587123	8.414486947	8.640293597	8.670178565	9.156144706	8.871381321	8.801882697	8.975218574	8.757617047	9.23790146	8.465256493	7.991864846	8.832509025	8.560407779
ILMN_1659894	3.435627043	4.461426186	4.085422397	3.304191835	4.093706976	3.690772109	3.294120919	3.51981587	3.117775927	2.804914449	3.677072828	2.828136191	3.610464587	2.959974201	2.921027704	2.659250132	2.941053198	2.843569999	3.533161103	4.210654367	3.085343786	3.511738127	3.496691709	2.987783761	4.029247742	2.80629372	3.481099467	2.809017879	3.243396716	3.445764622	3.420475814	2.994404672	3.375351922	3.407084071	3.417581482	2.950363502	3.720867276	3.227142543	3.149654479	3.387549073	4.265067953	3.397218684	2.170658197	3.404176665	3.953718056	2.364865732	3.711038085	3.2018955	2.956783813
ILMN_1659895	12.78974679	12.6561902	12.53107491	12.05866017	11.98168458	11.76764753	12.49898089	11.94678618	13.16791717	12.8463585	12.0734408	12.08906511	12.3620409	12.5358858	11.84345106	12.7460423	11.94678618	11.95701266	11.96007728	12.34975807	12.38715479	12.01612811	11.96007728	11.94678618	12.60298868	12.13912216	12.19808162	11.93692221	12.36631391	12.43022136	12.49442395	12.64649186	12.20651668	12.20240187	12.01985892	12.14656264	12.6561902	12.0734408	12.16632012	12.6561902	12.80721907	12.27974104	12.22299441	12.4534797	12.21483985	12.30837436	12.25094146	11.62842012	12.3583089
ILMN_1659913	12.5128842	12.16961422	12.43517703	12.4455548	11.22659701	11.86588618	12.33057628	11.93538885	11.69133795	12.36330938	12.18182753	12.41595699	12.4455548	11.41800737	12.43037498	11.98591253	12.25344056	11.89138003	12.02966293	11.7492091	12.02569907	12.33057628	12.56577299	12.14835697	12.54470698	12.49843795	12.40172707	12.03363837	11.66087821	12.67173684	11.66087821	11.82433433	12.17335869	11.99021304	11.79228828	12.60885773	11.20701482	12.28446669	12.79055518	11.66087821	11.76161074	11.70027384	12.0016326	11.7992843	11.93119167	12.51805441	10.89973564	12.19907393	12.55552312
ILMN_1659923	7.421648491	7.64606556	7.416545807	6.84183858	8.046486218	7.138989453	6.84371945	7.619169546	7.064938228	7.06928955	7.363344935	7.514957482	7.910327188	8.131593749	6.242947635	7.196062474	7.361336333	6.617618363	8.328057871	8.027484217	7.57368931	7.136051551	6.813192503	7.234987044	6.222525845	6.956808139	7.282565243	7.305301191	7.939092279	7.133116106	8.447160859	7.900039816	7.449376951	7.847160445	8.120496708	7.144457082	7.756481799	8.442909231	7.148599669	7.508215094	7.427727181	7.052824832	7.644013843	8.916696482	7.734758607	7.779620886	8.374588353	7.56206692	6.107760983
ILMN_1659936	10.53879293	10.4774954	10.20733622	9.730510073	10.16105561	9.930157172	10.2799398	10.32886027	10.84766368	10.48098207	10.32331307	10.0407591	10.12819879	9.971738245	10.13243967	10.47632016	10.56473571	9.479400992	10.17061965	10.63265198	10.49260372	9.73131456	9.941710947	9.848373159	9.593726254	10.44969552	10.19689732	9.916425169	10.29130868	10.2822075	10.45598027	10.41822245	10.25369077	10.22812637	10.55915053	9.978014897	9.930157172	10.38891044	10.00558883	10.75736509	10.74280038	10.03878491	10.15694073	10.74707226	10.72823722	10.3724166	10.31765303	10.35882028	9.376614943
ILMN_1659937	7.732236661	7.675359497	7.460841816	7.461276286	7.117263169	7.629474655	7.701146284	7.36639627	7.615265546	7.58677616	7.379688705	7.72211456	7.693142781	7.429859577	7.971301187	7.594729723	7.36128529	7.961144151	7.340962902	7.485434022	7.558596936	7.51806163	7.755092725	7.256576254	7.601033896	7.436962347	7.447636432	7.474679756	7.557535371	7.232447078	6.766547391	7.39442951	7.7499602	7.373836698	7.165244304	7.483914197	7.479176892	7.069523109	7.312097462	7.063617138	7.205143591	7.680160852	7.568157736	7.305499531	7.417680156	7.638585545	7.098532816	7.325285334	7.967712839
ILMN_1659952	3.514972469	4.393621474	4.942262102	3.992511134	3.675135478	2.709366977	4.523070938	4.158731965	4.490890876	4.577320232	4.069882921	3.73625968	4.003439648	3.722305753	4.309399748	3.853095287	3.090079426	3.845736435	3.826237357	4.191715059	3.77189043	3.856606081	3.887591777	3.951817964	3.516834365	3.484794759	3.798009749	3.858519903	3.828980904	4.307866089	3.376733108	5.149125379	3.702409824	3.45102694	4.654473917	3.534486328	3.401012035	3.164450175	4.359734892	4.079907864	4.53494843	3.382217674	4.482613908	4.001731021	4.238568576	3.228616633	3.140623125	3.239559819	3.734370605
ILMN_1659960	2.660295552	2.473673758	1.976468821	2.757663095	2.130943802	2.597378985	2.556587109	2.511007042	4.309418675	3.072341381	5.350200736	3.182263133	2.733031858	2.091666045	2.706758943	2.162055446	2.224059346	2.015794215	1.848029269	1.979140406	2.145622291	3.039699495	2.444389804	2.226042411	3.797607455	3.473015855	1.423002792	2.468206671	1.94134455	3.389808682	1.89099905	1.922092422	3.271359514	2.829957482	2.119196157	1.706952054	2.31101979	2.80414397	2.925837348	1.544395143	2.74789764	1.985507201	2.341377082	1.59433405	1.857912344	2.741007977	3.919133498	1.882171933	3.282613177
ILMN_1659976	7.513847229	7.682810984	7.886560255	7.472958977	7.394197322	7.323047292	7.464385691	7.403462053	7.799556785	7.612409485	7.652309349	7.336331613	7.489359906	7.365242721	7.209254275	7.560995533	7.467283095	7.234691683	7.418132722	7.446709879	7.40442274	7.385212532	7.113418615	7.322189106	7.543589284	7.555421959	7.391311477	7.342061326	7.256960752	7.646318401	7.7703628	7.670784116	7.572267762	7.234691683	7.416717148	7.479623216	7.209254275	7.601103497	7.334495189	7.908019807	7.792947782	7.37971877	7.398304347	7.727454772	7.499677441	7.625283244	7.600128746	7.326985064	7.11680109
ILMN_1659985	2.332496476	1.753463997	3.311498007	2.529900489	2.255600631	1.67464735	3.000801502	1.515633993	2.565228741	5.334990628	3.776656173	3.76813617	2.712824222	1.93605635	4.231752165	1.934937529	4.360441687	3.041872168	1.482851859	1.379927193	2.603985991	2.738894485	2.332025049	1.958671948	2.230059096	3.714405329	2.686450408	3.934086415	1.878014708	3.193634246	1.598478736	2.263877521	1.586966016	1.95502915	2.744854041	3.71553824	1.779062139	2.830979333	3.367807531	1.75628144	1.795608608	1.39671977	1.575982789	1.92798346	1.950821315	3.457749536	1.481095438	2.372176544	1.829242049
ILMN_1660000	8.931381458	9.290566996	9.58657988	9.091500457	8.866573347	9.189653148	8.365800211	9.158667388	6.323645471	8.788138759	8.967574914	9.302969972	9.484255371	9.504940101	9.039631878	8.286684801	8.533241647	9.220320854	10.13527896	9.498736869	9.230167024	9.655790437	9.372490636	8.95347997	8.87755798	9.3839123	8.931381458	9.113056942	8.895434144	9.358726554	8.164503078	9.735535896	9.611806289	8.991960525	9.542203087	9.437759053	8.62354516	9.274499552	9.006763053	9.069693795	9.227997194	8.647837918	9.975685955	9.444460712	9.771397229	8.645002429	8.931974802	9.230935122	9.504027865
ILMN_1660017	5.091519264	7.256314509	6.048715931	5.182084058	5.155989633	4.59849405	5.46505077	4.369091044	1.032556764	7.083916773	5.498138037	4.113967034	6.365606056	7.442491686	6.471013012	5.372235288	5.383408228	4.955409686	6.470031481	6.442235804	5.660930003	5.338182748	4.966959955	6.199560368	5.290226527	5.948436926	5.452253882	5.438374419	5.964059363	6.564401938	5.490509283	6.862216059	5.835205927	5.249662932	5.060629509	5.244903999	5.454557016	5.972434612	4.982969124	5.825775307	5.539906002	4.77798964	6.970718531	5.551152468	6.159317395	4.756123703	6.354831282	5.177782976	5.514576804
ILMN_1660021	11.32510931	11.38437745	11.58375628	11.13617685	11.0337608	10.87586519	11.48889513	11.0468427	10.8665371	11.67549043	11.35592435	11.47588324	11.32710626	10.95611918	11.20065238	11.58616675	11.49302248	11.14662961	10.99529705	11.37596977	11.2229631	11.16433549	11.30275997	10.82081657	11.41139381	11.74105372	11.21544283	11.40758532	11.47816889	11.34647026	11.56516098	11.49949551	11.49949551	11.34053526	11.31202487	10.93551592	11.40959638	11.49718918	11.45363437	12.05954993	11.59307842	11.09695725	11.08795629	11.49718918	11.36602649	11.65559372	11.17877623	10.93687121	10.84484178
ILMN_1660027	5.590725593	4.988047912	5.701530675	6.836043712	6.146782563	5.4333652	7.225367012	6.227626534	6.96879296	7.255354606	7.239550042	7.549364128	6.073624495	5.657382689	6.554714386	6.454283968	6.116923501	6.034978863	6.241858694	5.378888475	5.933239112	5.546953961	6.75791746	6.455764576	5.330600652	6.894640185	5.855570437	5.914063798	6.618310341	5.945542469	6.223503626	5.967872916	7.056722831	5.733204588	6.794671163	7.031299587	5.400343428	8.350428571	7.797059827	7.314477049	5.743150736	5.064560517	5.797973365	6.66675184	7.885648897	5.178916392	6.174038916	5.987225836	5.391229955
[truncated: 13,230 more rows]
[truncated: 177 more columns]
