# Supplementary material for: Identification of a Sjögren's syndrome susceptibility locus at OAS1 that influences isoform switching, protein expression, and responsiveness to type I interferons
Source: PLoS Genet. 2017 Jun 22;13(6):e1006820. doi: 10.1371/journal.pgen.1006820 (PMC5501660; doi:10.1371/journal.pgen.1006820)
Supplement: S6 Table — (TXT) [file pgen.1006820.s015.txt]

Sample_ID	Sex	Disease_status	anti-Ro_status	used_in_eQTL
X4313143020_B	Female	SS_case	Positive	Yes
X4313143020_C	Female	SS_case	Negative	Yes
X4313143020_D	Female	control	Negative	Yes
X4313143020_E	Female	SS_case	Positive	Yes
X4313143020_F	Female	SS_case	Negative	Yes
X4313143231_A	Female	SS_case	Negative	Yes
X4313143231_C	Female	SS_case	Positive	Yes
X4313143231_D	Female	SS_case	Positive	Yes
X4313143231_E	Female	SS_case	Negative	Yes
X4313143232_A	Female	SS_case	Positive	Yes
X4313143232_B	Female	SS_case	Negative	Yes
X4313143232_C	Female	SS_case	Positive	Yes
X4313143232_D	Female	SS_case	Positive	Yes
X4313143232_F	Female	control	Negative	Yes
X4313143233_C	Female	SS_case	Positive	Yes
X4313143233_D	Female	SS_case	Negative	Yes
X4313143233_E	Female	SS_case	Positive	Yes
X4313143233_F	Female	SS_case	Positive	Yes
X4313143235_A	Female	control	Negative	Yes
X4313143235_B	Female	control	Negative	No
X4313143235_C	Male	control	Negative	No
X4313143235_D	Female	SS_case	Positive	Yes
X4313143235_E	Female	SS_case	Positive	Yes
X4313143235_F	Female	SS_case	Positive	Yes
X4313143236_A	Female	SS_case	Positive	Yes
X4313143236_B	Female	SS_case	Positive	Yes
X4313143236_E	Female	SS_case	Positive	Yes
X4313143236_F	Female	SS_case	Positive	Yes
X4313143237_A	Female	SS_case	Positive	No
X4313143237_B	Female	SS_case	Positive	Yes
X4313143237_C	Male	SS_case	Negative	Yes
X4313143237_D	Female	control	Negative	No
X4313143241_B	Female	SS_case	Positive	Yes
X4313143241_C	Female	SS_case	Negative	Yes
X4313143241_D	Female	SS_case	Negative	Yes
X4313143241_E	Female	SS_case	Positive	Yes
X4313143249_C	Female	SS_case	Positive	No
X4313143249_F	Male	control	Negative	No
X4313143250_A	Female	SS_case	Positive	Yes
X4313143250_D	Male	control	Negative	Yes
X4313143250_E	Female	control	Negative	No
X4313143250_F	Female	SS_case	Negative	Yes
X4313143251_A	Female	control	Negative	Yes
X4313143251_B	Female	control	Negative	No
X4313143251_C	Female	control	Negative	Yes
X4313143251_E	Male	SS_case	Positive	No
X4313143269_A	Male	control	Negative	No
X4313143269_B	Female	SS_case	Positive	Yes
X4313143269_C	Female	SS_case	Positive	Yes
X4313143269_D	Female	SS_case	Positive	Yes
X4313143269_E	Female	SS_case	Positive	Yes
X4313143269_F	Female	SS_case	Positive	Yes
X4352193025_B	Female	SS_case	Positive	Yes
X4352193025_C	Male	SS_case	Negative	Yes
X4352193025_D	Female	SS_case	Positive	Yes
X4352193025_E	Female	SS_case	Positive	Yes
X4352193025_F	Female	SS_case	Positive	Yes
X4352193027_A	Female	SS_case	Negative	Yes
X4352193027_C	Female	SS_case	Positive	Yes
X4352193027_D	Female	control	Negative	No
X4352193030_C	Female	control	Negative	Yes
X4352193030_D	Female	SS_case	Positive	Yes
X4352193030_E	Female	SS_case	Negative	Yes
X4352193030_F	Female	SS_case	Negative	Yes
X4352193040_B	Female	control	Negative	No
X4352193040_D	Female	SS_case	Negative	Yes
X4352193040_E	Female	SS_case	Positive	Yes
X4352193040_F	Female	SS_case	Positive	Yes
X4352193055_A	Female	SS_case	Positive	Yes
X4352193055_B	Female	SS_case	Positive	Yes
X4352193055_D	Female	SS_case	Positive	Yes
X4352193055_E	Female	SS_case	Positive	Yes
X4352193055_F	Female	SS_case	Positive	No
X4352193057_D	Female	SS_case	Positive	Yes
X4370172030_A	Female	SS_case	Negative	Yes
X4370172031_C	Female	SS_case	Positive	Yes
X4370172031_D	Female	SS_case	Positive	Yes
X4370172039_A	Female	control	Negative	Yes
X4370172039_D	Female	control	Negative	No
X4370172065_B	Female	control	Negative	Yes
X4370172065_F	Female	SS_case	Negative	Yes
X4370172074_A	Female	SS_case	Negative	Yes
X4370172074_D	Female	SS_case	Positive	Yes
X4370172074_E	Female	control	Negative	No
X4370172074_F	Female	SS_case	Positive	Yes
X4370172078_A	Female	SS_case	Positive	Yes
X4370172078_D	Female	SS_case	Positive	Yes
X4370172078_E	Female	SS_case	Positive	Yes
X4370172078_F	Female	control	Negative	Yes
X4370172079_A	Female	SS_case	Negative	Yes
X4370172079_B	Female	SS_case	Positive	Yes
X4370172079_C	Female	SS_case	Positive	Yes
X4370172079_F	Female	SS_case	Positive	Yes
X4370172080_D	Female	SS_case	Negative	Yes
X4370172080_F	Female	SS_case	Negative	Yes
X4370172084_A	Female	SS_case	Negative	Yes
X4370172084_B	Female	SS_case	Positive	Yes
X4370172084_C	Female	SS_case	Positive	Yes
X4370172084_D	Female	SS_case	Positive	Yes
X4370172085_B	Female	SS_case	Positive	Yes
X4370172085_C	Female	SS_case	Negative	Yes
X4370172085_F	Female	SS_case	Positive	Yes
X4370172086_A	Female	control	Negative	No
X4370172086_C	Female	SS_case	Positive	Yes
X4370172086_D	Female	control	Negative	No
X4370172086_F	Female	SS_case	Positive	Yes
X4370172087_B	Female	control	Negative	No
X4370172087_C	Female	control	Negative	Yes
X4370172087_D	Female	control	Negative	No
X4370172087_F	Female	control	Negative	Yes
X4370172088_A	Female	control	Negative	Yes
X4370172088_D	Female	SS_case	Positive	Yes
X4370172088_F	Female	control	Negative	No
X4370172089_A	Female	SS_case	Negative	Yes
X4370172089_D	Male	SS_case	Positive	Yes
X4370172089_E	Female	SS_case	Positive	Yes
X5324320007_F	Female	control	Negative	No
X5324320008_C	Female	control	Negative	No
X5324320008_D	Male	control	Negative	No
X5324320009_E	Female	control	Negative	No
X5324320022_F	Female	control	Negative	No
X5324320024_D	Female	control	Negative	No
X5324320024_E	Male	control	Negative	No
X5324320024_F	Female	control	Negative	No
X5324320035_A	Female	control	Negative	No
X5324320035_F	Female	control	Negative	No
X5324320036_A	Female	control	Negative	No
X5324320036_B	Female	control	Negative	No
X5324320036_F	Female	control	Negative	No
X5324320037_B	Female	control	Negative	No
X5324320037_C	Male	control	Negative	No
X5324320037_D	Female	control	Negative	No
X5324320037_E	Female	control	Negative	No
X5324320040_B	Female	control	Negative	No
X5324320040_F	Female	control	Negative	No
X5356575004_B	Female	SS_case	Positive	Yes
X5356575004_D	Female	SS_case	Negative	Yes
X5356575004_E	Female	SS_case	Positive	Yes
X5356575004_F	Female	SS_case	Positive	Yes
X5356575009_A	Female	SS_case	Positive	Yes
X5356575009_B	Female	SS_case	Positive	Yes
X5356575009_C	Female	SS_case	Positive	Yes
X5356575009_D	Male	SS_case	Negative	Yes
X5356575009_E	Female	SS_case	Negative	Yes
X5356575009_F	Female	SS_case	Negative	Yes
X5356575010_C	Female	control	Negative	No
X5356575011_E	Female	SS_case	Positive	Yes
X5356575016_A	Female	SS_case	Positive	Yes
X5356575016_C	Female	SS_case	Positive	Yes
X5356575016_D	Female	SS_case	Positive	Yes
X5356575016_E	Female	SS_case	Positive	Yes
X5356575016_F	Female	SS_case	Positive	Yes
X5356575017_B	Female	SS_case	Negative	Yes
X5356575017_C	Male	control	Negative	No
X5356575017_D	Female	SS_case	Positive	Yes
X5356575017_E	Female	SS_case	Positive	Yes
X5356575017_F	Female	SS_case	Positive	Yes
X5356575018_B	Female	SS_case	Positive	Yes
X5356575018_D	Female	SS_case	Negative	Yes
X5356575018_E	Female	SS_case	Positive	Yes
X5356575018_F	Male	SS_case	Positive	Yes
X5356575019_A	Female	SS_case	Negative	Yes
X5356575019_B	Female	SS_case	Negative	Yes
X5356575019_C	Male	SS_case	Negative	Yes
X5356575019_D	Female	SS_case	Negative	Yes
X5356575019_E	Female	SS_case	Negative	Yes
X5356575022_B	Female	SS_case	Positive	Yes
X5356575022_D	Female	SS_case	Positive	Yes
X5356575022_F	Female	control	Negative	Yes
X5356575025_A	Female	SS_case	Positive	Yes
X5356575025_B	Female	SS_case	Positive	Yes
X5356575025_E	Male	SS_case	Positive	Yes
X5356575025_F	Female	SS_case	Positive	Yes
X5356575030_A	Female	SS_case	Positive	Yes
X5356575030_B	Female	SS_case	Positive	Yes
X5356575030_C	Female	SS_case	Negative	Yes
X5356575030_D	Female	SS_case	Positive	Yes
X5356575030_E	Female	SS_case	Negative	Yes
X5356575030_F	Female	SS_case	Negative	Yes
X5356575032_A	Female	SS_case	Negative	Yes
X5356575032_B	Female	SS_case	Positive	Yes
X5356575032_C	Female	SS_case	Negative	Yes
X5356575032_D	Female	SS_case	Positive	Yes
X5356575032_E	Female	SS_case	Positive	Yes
X5356575032_F	Female	SS_case	Positive	Yes
X5356575034_B	Female	SS_case	Positive	Yes
X5356575034_E	Female	SS_case	Negative	Yes
X5356575034_F	Female	SS_case	Positive	Yes
X5356575035_C	Female	control	Negative	No
X5356575035_F	Male	control	Negative	No
X5356575036_F	Female	control	Negative	No
X5357957017_A	Female	SS_case	Negative	Yes
X5357957017_D	Female	SS_case	Negative	Yes
X5357957017_E	Female	SS_case	Negative	Yes
X5357957017_F	Female	SS_case	Positive	Yes
X5357957018_A	Female	SS_case	Positive	Yes
X5357957018_B	Female	SS_case	Positive	Yes
X5357957018_D	Female	control	Negative	No
X5357957018_F	Female	SS_case	Positive	Yes
X5357957025_A	Female	SS_case	Negative	Yes
X5357957025_B	Male	SS_case	Positive	Yes
X5357957025_C	Female	SS_case	Negative	Yes
X5357957025_D	Female	SS_case	Negative	Yes
X5357957025_F	Female	SS_case	Negative	Yes
X5357957026_A	Female	SS_case	Positive	No
X5357957026_D	Female	SS_case	Positive	Yes
X5357957026_E	Female	SS_case	Positive	Yes
X5357957026_F	Male	SS_case	Positive	Yes
X5357957027_A	Female	SS_case	Negative	Yes
X5357957027_C	Female	SS_case	Positive	Yes
X5357957027_D	Female	SS_case	Positive	Yes
X5357957027_F	Female	SS_case	Positive	No
X5357957048_C	Female	SS_case	Positive	Yes
X5357957048_E	Female	SS_case	Negative	Yes
X5357957048_F	Female	SS_case	Negative	Yes
X5361180038_A	Female	SS_case	Negative	Yes
X5361180038_B	Female	SS_case	Negative	Yes
X5361180038_D	Female	SS_case	Positive	Yes
X5361180038_E	Female	SS_case	Positive	Yes
X5361180039_A	Female	SS_case	Positive	No
X5361180039_B	Female	SS_case	Negative	Yes
X5361180039_C	Female	SS_case	Negative	Yes
X5361180039_D	Female	SS_case	Positive	Yes
X5361180039_F	Female	control	Negative	Yes
X5361180049_B	Female	SS_case	Positive	Yes
X5361180057_F	Female	SS_case	Positive	Yes
