# Supplementary material for: Identification of a Sjögren's syndrome susceptibility locus at OAS1 that influences isoform switching, protein expression, and responsiveness to type I interferons
Source: PLoS Genet. 2017 Jun 22;13(6):e1006820. doi: 10.1371/journal.pgen.1006820 (PMC5501660; doi:10.1371/journal.pgen.1006820)
Supplement: S7 Table — Normalized OAS1 isoform expression. (TXT) [file pgen.1006820.s016.txt]

Sample_ID	Sex	Disease_status	anti-Ro_status	p46	p42	p48	p44
83a667a4-a9f2-4c31-a07d-4cc074ece8fe	Male	control	Negative	8.265568167	7.056583528	0	5.472162804
2a0a4687-4ee9-4d75-9d2d-cf57b46c1a21	Female	control	Negative	6.280213996	5.062639828	3.261530815	3.693765712
726f567e-257e-4e4c-8736-400f15b74b4d	Female	control	Negative	8.628008017	3.575312331	0	3.550900665
be8d93d6-6f03-498e-948f-f55325cfb07c	Female	SS_case	Negative	8.572586549	7.580748492	6.885208276	6.347311316
5adcd217-0c2a-4f88-aeaa-24d59f28398c	Male	SS_case	Negative	3.958842675	6.808771159	5.766595162	5.64990282
e3d05a5f-50ef-459e-8e5d-28dd84f809df	Female	SS_case	Positive	10.87731481	9.912949198	7.259554971	7.614489007
06801458-9860-4b59-b7a1-164d4f1745db	Female	SS_case	Negative	5.005849076	7.926533212	0	0
170a425c-756f-49e3-96d4-480b216e4577	Male	control	Negative	7.015916772	4.665051614	0	0
5bc6f999-3e44-4f5f-8b79-6fc7551e04f0	Female	SS_case	Negative	7.381196836	0	0	5.824513297
95e7954c-c5db-4d09-8c4a-4330872dce9d	Female	SS_case	Positive	4.007195501	6.299024807	2.114367025	0
76a0533b-2e6f-491d-b1ad-04ae1e2d166b	Female	SS_case	Positive	10.15647499	8.524189078	5.471837762	7.174426394
7f56ba89-cc1b-41ca-96cf-0299ade27dd3	Female	SS_case	Negative	0	6.920055055	4.322649262	3.440952198
365ad084-b4db-4150-a692-9c0e8e4a8de9	Male	SS_case	Negative	5.56163163	7.731386921	6.423241996	6.036942845
cc5318e5-db1f-4c45-98e7-79286a67ab2b	Female	SS_case	Negative	4.353323291	6.89056829	5.02103548	5.56163163
3fe64093-dba4-4aae-b0a3-b340652c8f57	Male	SS_case	Positive	7.597456684	9.656710871	6.86678437	6.601993581
68016e39-325d-47e9-a95a-01d7f1d21eb7	Female	SS_case	Negative	8.471146807	6.512858954	0	6.12287975
56a937c8-1c03-4360-81e1-af01f8e892ea	Female	SS_case	Positive	6.235535607	4.510961919	0	0
42256024-3389-435a-9b55-30188191cb1b	Female	SS_case	Negative	8.262470743	0	0	2.845991771
0286bd88-e98d-447f-bba9-2d581240aa21	Female	SS_case	Negative	7.107374024	0	0	2.871843649
4d8cc490-7baa-4bb3-9f67-2cea130eacde	Female	SS_case	Negative	0	6.445594291	0	5.676380255
ae93a25f-4500-43fd-a242-5d99dddb2a22	Female	SS_case	Negative	5.573495715	7.882215068	6.073820233	6.192785959
d8193ad2-b5f3-4854-8df7-242effc85f3b	Female	SS_case	Negative	6.5905122	8.942749071	6.768581342	8.034193701
c2f7af6f-4709-4789-8623-60731fe9629a	Female	SS_case	Positive	6.298291731	9.107583262	7.138630189	8.215338848
a333ea46-1531-4caf-86de-1bf527079c91	Female	SS_case	Negative	2.615887074	6.105594276	3.669026766	1.35614381
64d8f0b9-f290-433d-8847-91c24e1fd842	Female	SS_case	Positive	3.297191417	8.108263075	6.17990909	3.026800059
5f63ca66-880b-49b4-bf9c-372c37ce4584	Female	SS_case	Positive	9.68646551	7.870179747	4.773996325	6.42004442
d19d963d-e81c-4f70-91c0-7fc6b91b95d4	Female	SS_case	Negative	6.218587452	2.724650272	0	4.063502942
fd867c77-249c-4df6-b32b-b20de817a6bd	Female	SS_case	Positive	6.068670811	8.710324307	7.593204354	7.350585645
e4fd0270-6800-48ba-9fe7-9756f34d169a	Female	SS_case	Positive	8.593166997	7.405907293	4.764473551	6.053980168
da7ad851-d0e0-4dac-8b5f-c49cb0ce6384	Female	SS_case	Positive	6.781884235	9.724974214	8.529586724	4.034743949
3dd9f20a-3ddc-48ee-b755-52a4a73f42e9	Female	SS_case	Negative	5.01658546	5.690975738	3.782408565	4.824767853
9e516d7b-431a-4e8f-b66f-c2ca54e43ce7	Female	SS_case	Positive	6.478971805	6.607182337	0	3.621758857
3fe887d1-7beb-456b-ae63-d755eed64cdc	Female	SS_case	Positive	9.537703748	7.564301946	4.703211467	7.088841229
0dd65b87-6854-4d5c-b997-9a1fc11d7340	Female	SS_case	Negative	8.209063395	3.258518925	0	0
3de3b66d-b0da-4873-8125-7110b19e1b1d	Male	SS_case	Negative	0	6.778865631	5.479941901	5.740387932
7d34d7f3-6e56-4ee5-a6cc-d5bc4c3f8544	Female	SS_case	Negative	0	6.483493351	3.121015401	0
d5f57094-4d0e-4101-804d-a4f7ce88b807	Female	SS_case	Positive	5.970393538	9.418021241	6.776893569	6.249824549
5cc287f3-5e84-4d3d-9528-5e79f21bbd7a	Female	SS_case	Negative	5.622930351	6.491853096	6.502394256	6.448240225
cd26d96c-4a76-479b-9f40-db04feff5fc9	Male	SS_case	Positive	10.3123044	8.812690743	6.189824559	7.776301424
54dda61b-9331-4769-8b41-efe6ea270599	Female	SS_case	Negative	7.247642743	0	2.875780063	3.557042415
7fdc6ea7-b754-411a-a2b1-cc776c326494	Female	SS_case	Positive	6.076174257	7.507001733	4.752213368	5.335211682
606f1f00-4ac6-4db0-98a2-3960171e43d4	Female	SS_case	Positive	7.246408087	8.699121269	7.237640195	6.693068724
6dabec78-6de1-4fb2-8035-1721df1c878a	Female	SS_case	Negative	4.894817763	6.442943496	0	0
3416b625-2c2a-4715-b127-15ca631bb555	Female	SS_case	Positive	5.529820947	6.99424028	4.649615459	5.932864335
f9711477-eab3-419f-ad82-587314fd0ff5	Female	SS_case	Positive	4.266036894	6.910852562	5.288358562	0
702d995f-dfd9-47e4-8d89-c990be6ef5d6	Female	SS_case	Positive	10.41467467	8.700266307	0	7.614709844
7f6b97fe-8980-4393-96cb-b4b268af3793	Female	SS_case	Negative	5.285772093	4.495695163	0	4.001802243
a6258ae5-601b-4f5c-8e37-d13a0f29152b	Female	SS_case	Positive	7.20261362	5.458447627	0	4.75595577
4ff0ad8b-2eb2-41b9-ad26-7546adb9b5a2	Female	SS_case	Negative	3.541019153	7.783325685	5.294988268	5.156639311
f868a85d-19a6-4039-ac9b-9cd0bab4d4ae	Female	SS_case	Positive	6.144250356	4.717539343	0	2.518535139
aa8567b1-dd95-44cb-bdb5-d122ac40ab00	Female	SS_case	Negative	0	6.459759467	5.215678597	0
1a049693-7fd9-41b1-b70f-48b148339285	Female	SS_case	Positive	4.161081482	8.601696516	6.495535281	7.304602303
637dbbd4-35c7-47e7-9505-f2b8a9708e16	Female	SS_case	Positive	7.289004456	9.843591344	8.320349284	8.526303606
c689283d-2ace-4b8f-a581-3622ecda8be5	Female	control	Negative	6.937932839	4.055716264	0	3.64038956
cf431c3d-0d80-4892-b98f-d4e3fd531893	Female	control	Negative	8.049140639	6.118525849	0	5.490890979
d84e8653-420e-424d-8417-46fe318df695	Female	control	Negative	5.946964741	4.139142019	4.111031312	2.972692654
94a89e22-f784-46e3-99c0-121cf9ac1583	Female	control	Negative	0	9.419370343	7.428695157	7.560332834
1393328d-12da-4d48-896d-edf259952703	Female	control	Negative	7.707152032	2.865918815	0	0
60017ab4-f23c-4ae3-85d9-9f633db9a8ea	Female	control	Negative	6.9202933	5.697662633	0	4.644433152
210045a6-3dce-4def-bbf7-f99a2f3b6b03	Female	SS_case	Negative	4.008988783	7.064473329	5.829595899	3.294253136
f0b700df-3e00-471a-82bf-09c001d01962	Female	SS_case	Positive	10.62907425	9.165233632	5.976134473	7.203984166
ff6c6f93-e712-4ed7-a5b2-cb7ccddd6636	Female	SS_case	Negative	4.973152038	7.295998462	3.653060017	6.033423002
3cee9b12-a8c7-407f-9313-879bff118a07	Female	SS_case	Negative	2.700439718	6.647602329	4.94016675	4.480265122
d4d491a3-b501-47d7-9e7d-64fe804dcc58	Female	SS_case	Positive	9.545852566	0	0	4.622344723
b6dd4bf8-f9a7-4457-8e45-447b92bb3a94	Female	SS_case	Positive	6.908812908	8.719902144	7.943335318	7.293057749
ffee0bb4-9988-4f2b-8bd1-4a6079f9dadc	Female	SS_case	Negative	5.167919866	6.596338864	2.454175893	4.08236197
e2c26a30-5dd7-42c4-a1e6-24a2d7fd14d2	Female	control	Negative	2.786596362	7.041221075	5.678635348	6.39609097
fa60b48d-031d-408f-b1a9-134e11c52019	Female	SS_case	Negative	4.087462841	6.437127844	4.12763328	4.606442228
9f238624-7ca1-456f-9737-7cf8621e6977	Female	control	Negative	7.435378567	0	0	2.500802053
73c37387-d613-4968-a8bd-ce2f036173bb	Female	control	Negative	5.294620749	7.893665572	0	5.147306699
a0855e1b-4aa5-4630-9736-3a5075bdf18d	Female	control	Negative	3.089159132	0	3.600507645	3.749534268
09d42ad3-f922-4965-9463-3aff94d6b3d2	Female	control	Negative	9.050365649	7.476624709	0	6.324270572
a0350b5b-c1c1-4aa2-9567-56b0a6de59f3	Female	control	Negative	0	4.096767855	2.90303827	5.081936082
a7c0adea-73e2-40db-9e18-bbe68d06d3d5	Female	control	Negative	2.673556424	7.234865321	4.839455765	5.832890014
7fbe86ed-b050-40c5-b168-ad2bda7a94b7	Female	control	Negative	5.617063344	4.007195501	3.599317794	1.454175893
04e39f04-d9e4-4113-9f39-960572129405	Female	control	Negative	0	7.200849575	2.22342255	1.992768431
7bf124c0-3a7f-4589-bfc8-6f49ba595daf	Female	control	Negative	7.037931255	6.265099288	0	4.063502942
7189f779-85d2-4778-9229-2c329e532fc8	Female	control	Negative	0	5.292413668	3.622930351	0
a840d5f7-16d8-4eab-b758-62d591b8d362	Female	control	Negative	5.522620761	5.342341397	1.378511623	3.897240426
a402b84c-2bf7-4a82-a63d-7b200ac587b8	Female	control	Negative	0	5.375387027	3.001802243	4.146492307
94f68121-2941-40d5-b66b-02799298bbf5	Female	control	Negative	7.671151814	2.553360503	0	2.691534165
bdade046-39f7-43de-ab31-a056fab31399	Female	control	Negative	5.639232163	0	0	0
46ccdc80-b4a1-4196-96e7-993e13dc519a	Female	control	Negative	6.527164193	5.588864518	4.252476214	4.828326926
33a5ede3-3991-4e3f-898d-322ce72df51d	Female	control	Negative	6.754486698	5.098032083	0	4.498250868
